# Supplementary material for: Consistent patterns of common species across tropical tree communities
Source: Nature. 2024 Jan 10;625(7996):728–34. doi: 10.1038/s41586-023-06820-z (PMC10808064; doi:10.1038/s41586-023-06820-z)
Supplement: Supplementary file 3 — Percentage of subsamples in which each species in the Amazonia, Africa, and Southeast Asia empirical data qualifies as hyperdominant. Rows represent species, ranked by abundance in the empirical sample; columns represent number of stems in subsample; entries represent the percentage of the iterations of each level of subsampling in which each species qualified as hyperdominant, color-coded from green (high hyperdominant proportion of subsamples) to yellow (intermediate hyperdominant proportion of subsamples) to red (low hyperdominant proportion of subsamples). Lines delimit four groups: 1 hyperdominant in the full data and the majority of subsamples, even at very small sample sizes, 2 hyperdominant in the full data and the majority of subsamples, but only occasionally hyperdominant at small sample sizes, 3 not hyperdominant in the full data but hyperdominant in a substantial proportion of subsamples, and 4 not hyperdominant in the full data and almost never hyperdominant in subsamples. [file 41586_2023_6820_MOESM3_ESM.xlsx]

## Sheet: Sheet1
Region	Species	10000	20000	30000	40000	50000	60000	70000	80000	90000	100000	110000	120000	130000	140000	150000	160000	170000	180000	190000	200000	250000	300000	350000	400000	450000	500000	550000	600000	650000	700000	750000
Amazonia	Oenocarpus_bacaba	62	86	95	98	98	100	100	100	100	100	100	100	100	100	100	100	100	100	100	100	100	100	100	100	100	100	100	100	100	100	100
Amazonia	Eschweilera_coriacea	99	100	100	100	100	100	100	100	100	100	100	100	100	100	100	100	100	100	100	100	100	100	100	100	100	100	100	100	100	100	100
Amazonia	Iriartea_deltoidea	80	91	95	98	98	100	100	100	100	100	100	100	100	100	100	100	100	100	100	100	100	100	100	100	100	100	100	100	100	100	100
Amazonia	Pentaclethra_macroloba	78	93	98	100	100	100	100	100	100	100	100	100	100	100	100	100	100	100	100	100	100	100	100	100	100	100	100	100	100	100	100
Amazonia	Euterpe_oleracea	41	48	79	84	86	87	90	100	97	97	100	95	98	100	100	100	100	100	100	100	100	100	100	100	100	100	100	100	100	100	100
Amazonia	Astrocaryum_murumuru	62	89	93	98	98	100	100	100	100	100	100	100	100	100	100	100	100	100	100	100	100	100	100	100	100	100	100	100	100	100	100
Amazonia	Geissospermum_sericeum	32	60	63	75	87	89	89	98	97	96	97	99	96	100	99	100	100	99	100	100	100	100	100	100	100	100	100	100	100	100	100
Amazonia	Eperua_falcata	57	75	91	94	95	99	99	100	100	100	100	100	100	100	100	100	100	100	100	100	100	100	100	100	100	100	100	100	100	100	100
Amazonia	Euterpe_precatoria	83	92	96	95	99	100	100	100	100	100	100	100	100	100	100	100	100	100	100	100	100	100	100	100	100	100	100	100	100	100	100
Amazonia	Rinorea_racemosa	50	74	85	92	97	100	100	100	100	100	100	100	100	100	100	100	100	100	100	100	100	100	100	100	100	100	100	100	100	100	100
Amazonia	Rinorea_riana	15	22	23	47	43	41	52	49	54	64	51	67	59	65	78	74	73	79	72	81	89	90	94	94	99	98	100	100	100	100	100
Amazonia	Pseudolmedia_laevis	69	87	94	96	98	100	100	100	100	100	100	100	100	100	100	100	100	100	100	100	100	100	100	100	100	100	100	100	100	100	100
Amazonia	Oenocarpus_bataua	75	87	97	99	99	100	100	100	100	100	100	100	100	100	100	100	100	100	100	100	100	100	100	100	100	100	100	100	100	100	100
Amazonia	Protium_stevensonii	48	75	86	93	98	99	99	99	100	100	100	100	100	100	100	100	100	100	100	100	100	100	100	100	100	100	100	100	100	100	100
Amazonia	Hymenopus_heteromorphus	70	95	98	100	100	100	100	100	100	100	100	100	100	100	100	100	100	100	100	100	100	100	100	100	100	100	100	100	100	100	100
Amazonia	Rinorea_guianensis	58	72	86	91	95	97	99	99	99	100	99	99	100	100	100	100	100	100	100	100	100	100	100	100	100	100	100	100	100	100	100
Amazonia	Protium_hebetatum	49	67	77	91	92	97	98	99	99	100	100	100	100	100	100	100	100	100	100	100	100	100	100	100	100	100	100	100	100	100	100
Amazonia	Protium_apiculatum	63	80	88	96	98	99	100	100	100	100	100	100	100	100	100	100	100	100	100	100	100	100	100	100	100	100	100	100	100	100	100
Amazonia	Carapa_guianensis	69	77	91	97	95	100	99	99	100	100	100	100	100	100	100	100	100	100	100	100	100	100	100	100	100	100	100	100	100	100	100
Amazonia	Virola_michelii	43	67	83	89	92	96	99	99	100	100	100	100	100	100	100	100	100	100	100	100	100	100	100	100	100	100	100	100	100	100	100
Amazonia	Lecythis_idatimon	57	78	91	95	93	98	99	100	100	100	100	99	100	100	100	100	100	100	100	100	100	100	100	100	100	100	100	100	100	100	100
Amazonia	Socratea_exorrhiza	60	69	87	91	93	98	97	100	100	100	100	100	100	100	100	100	100	100	100	100	100	100	100	100	100	100	100	100	100	100	100
Amazonia	Protium_altissimum	34	62	83	84	92	99	93	98	99	100	99	100	100	100	100	100	100	100	100	100	100	100	100	100	100	100	100	100	100	100	100
Amazonia	Eschweilera_grandiflora	60	75	87	94	95	99	98	99	100	100	100	99	100	100	100	100	100	100	100	100	100	100	100	100	100	100	100	100	100	100	100
Amazonia	Guatteria_punctata	45	68	89	93	99	99	100	100	100	100	100	100	100	100	100	100	100	100	100	100	100	100	100	100	100	100	100	100	100	100	100
Amazonia	Pouteria_guianensis	51	79	94	95	99	100	100	100	100	100	100	100	100	100	100	100	100	100	100	100	100	100	100	100	100	100	100	100	100	100	100
Amazonia	Micropholis_guyanensis	69	85	97	100	100	100	100	100	100	100	100	100	100	100	100	100	100	100	100	100	100	100	100	100	100	100	100	100	100	100	100
Amazonia	Eschweilera_amazonica	34	39	44	64	65	72	83	91	85	90	86	94	93	98	98	97	99	100	100	100	100	100	100	100	100	100	100	100	100	100	100
Amazonia	Hevea_guianensis	37	57	74	80	92	98	100	98	99	100	100	100	100	100	100	100	100	100	100	100	100	100	100	100	100	100	100	100	100	100	100
Amazonia	Goupia_glabra	44	79	84	92	100	100	100	100	100	100	100	100	100	100	100	100	100	100	100	100	100	100	100	100	100	100	100	100	100	100	100
Amazonia	Mora_paraensis	21	51	56	70	70	86	79	81	86	86	90	90	95	93	99	98	98	97	95	99	100	100	100	100	100	100	100	100	100	100	100
Amazonia	Minquartia_guianensis	59	81	96	99	99	100	100	100	100	100	100	100	100	100	100	100	100	100	100	100	100	100	100	100	100	100	100	100	100	100	100
Amazonia	Virola_surinamensis	49	70	76	86	91	91	90	96	96	98	100	100	100	100	100	100	100	100	100	100	100	100	100	100	100	100	100	100	100	100	100
Amazonia	Protium_tenuifolium	34	46	62	65	82	84	92	89	97	96	95	98	96	99	100	100	99	100	100	100	100	100	100	100	100	100	100	100	100	100	100
Amazonia	Theobroma_subincanum	70	73	88	95	95	99	95	99	100	100	100	100	100	100	100	100	100	100	100	100	100	100	100	100	100	100	100	100	100	100	100
Amazonia	Aspidosperma_excelsum	49	68	86	88	93	97	99	100	98	100	100	100	100	100	100	100	100	100	100	100	100	100	100	100	100	100	100	100	100	100	100
Amazonia	Ecclinusa_guianensis	27	53	67	81	82	88	92	96	97	97	99	97	100	100	100	100	100	100	100	100	100	100	100	100	100	100	100	100	100	100	100
Amazonia	Gustavia_augusta	40	62	70	81	93	84	88	96	94	96	99	99	99	99	99	100	100	100	100	100	100	100	100	100	100	100	100	100	100	100	100
Amazonia	Inga_alba	44	80	91	97	99	100	99	100	100	100	100	100	100	100	100	100	100	100	100	100	100	100	100	100	100	100	100	100	100	100	100
Amazonia	Leptobalanus_apetalus	36	62	65	68	73	82	84	82	94	92	97	96	98	95	98	98	100	99	98	100	100	100	100	100	100	100	100	100	100	100	100
Amazonia	Hevea_brasiliensis	51	64	68	83	89	89	95	98	97	99	97	98	98	100	100	100	100	100	100	100	100	100	100	100	100	100	100	100	100	100	100
Amazonia	Candolleodendron_brachystachyum	6	22	31	37	46	50	51	62	63	64	72	80	71	76	86	79	83	83	92	86	91	95	97	99	98	100	100	100	100	100	100
Amazonia	Jacaranda_copaia	41	62	76	90	95	97	100	100	100	100	100	100	100	100	100	100	100	100	100	100	100	100	100	100	100	100	100	100	100	100	100
Amazonia	Virola_calophylla	42	66	81	87	95	96	97	99	99	98	100	100	100	100	100	100	100	100	100	100	100	100	100	100	100	100	100	100	100	100	100
Amazonia	Brosimum_guianense	40	67	84	93	97	98	100	99	99	100	100	100	100	100	100	100	100	100	100	100	100	100	100	100	100	100	100	100	100	100	100
Amazonia	Eschweilera_sagotiana	32	52	48	66	68	71	71	83	93	90	93	97	93	99	95	97	98	99	94	99	99	100	100	100	100	100	100	100	100	100	100
Amazonia	Symphonia_globulifera	39	55	75	79	84	86	85	96	94	94	97	97	98	99	100	100	100	100	100	100	100	100	100	100	100	100	100	100	100	100	100
Amazonia	Zygia_racemosa	20	51	53	70	80	80	91	95	97	98	99	99	99	100	100	100	100	100	100	100	100	100	100	100	100	100	100	100	100	100	100
Amazonia	Iryanthera_juruensis	31	64	75	86	91	95	96	99	99	99	100	100	99	100	100	100	100	100	100	100	100	100	100	100	100	100	100	100	100	100	100
Amazonia	Brosimum_lactescens	43	52	66	80	76	84	88	84	91	95	94	96	97	100	99	100	100	100	99	100	100	100	100	100	100	100	100	100	100	100	100
Amazonia	Otoba_parvifolia	31	47	50	58	54	67	67	68	74	70	85	83	83	91	92	94	93	92	95	95	94	97	100	100	100	100	100	100	100	100	100
Amazonia	Protium_paniculatum	15	25	39	37	50	50	57	64	60	64	74	82	74	77	85	81	85	85	91	87	88	94	98	98	100	100	100	100	100	100	100
Amazonia	Catostemma_fragrans	24	46	49	66	65	72	72	70	74	78	83	85	91	90	87	88	92	91	98	91	100	99	99	100	100	100	100	100	100	100	100
Amazonia	Brosimum_rubescens	21	43	63	74	83	86	92	99	96	98	99	99	99	100	100	100	100	100	100	100	100	100	100	100	100	100	100	100	100	100	100
Amazonia	Pouteria_reticulata	14	35	49	63	72	79	81	85	90	88	95	97	100	99	99	99	98	100	100	100	100	100	100	100	100	100	100	100	100	100	100
Amazonia	Pouteria_gongrijpii	20	33	44	62	67	66	83	83	77	89	87	93	88	95	100	98	99	100	99	98	99	100	100	100	100	100	100	100	100	100	100
Amazonia	Leonia_glycycarpa	42	61	73	78	82	87	86	91	92	93	98	97	97	100	98	99	98	100	100	100	100	100	100	100	100	100	100	100	100	100	100
Amazonia	Attalea_phalerata	19	37	34	47	44	58	60	68	66	70	75	66	78	83	76	82	84	85	85	82	89	92	99	99	100	100	100	100	100	100	100
Amazonia	Tapirira_guianensis	35	52	74	74	83	85	92	87	96	94	96	99	99	99	100	100	100	99	100	100	100	100	100	100	100	100	100	100	100	100	100
Amazonia	Attalea_speciosa	36	37	50	65	62	74	69	73	86	86	89	88	89	92	90	92	94	93	93	94	99	99	100	100	100	100	100	100	100	100	100
Amazonia	Eschweilera_parviflora	39	43	57	60	64	74	81	78	78	85	98	94	95	93	95	96	96	96	96	100	99	100	100	100	100	100	100	100	100	100	100
Amazonia	Pseudosenefeldera_inclinata	16	27	35	34	49	48	61	61	64	58	68	63	68	77	67	71	72	78	77	84	85	95	88	95	100	99	100	100	100	100	100
Amazonia	Cecropia_sciadophylla	29	41	49	52	63	70	85	80	85	90	85	93	93	92	95	98	96	97	97	99	100	100	100	100	100	100	100	100	100	100	100
Amazonia	Ruizterania_retusa	6	16	23	29	31	31	46	42	45	51	62	66	62	59	66	66	65	70	76	71	84	91	85	95	98	99	100	98	100	100	100
Amazonia	Sacoglottis_guianensis	21	37	43	68	67	81	83	88	93	96	96	99	96	99	99	100	100	99	100	100	100	100	100	100	100	100	100	100	100	100	100
Amazonia	Eschweilera_pedicellata	23	46	54	69	72	77	82	93	88	91	94	98	99	100	100	100	98	100	100	100	100	100	100	100	100	100	100	100	100	100	100
Amazonia	Manilkara_bidentata	33	51	64	85	87	94	91	99	97	100	99	100	100	99	100	100	100	100	100	100	100	100	100	100	100	100	100	100	100	100	100
Amazonia	Protium_sagotianum	40	45	58	70	76	82	84	85	91	90	95	93	96	100	97	99	99	100	100	100	100	100	100	100	100	100	100	100	100	100	100
Amazonia	Pouteria_caimito	27	39	51	59	71	80	81	88	93	90	95	98	98	99	98	100	100	100	100	100	100	100	100	100	100	100	100	100	100	100	100
Amazonia	Protium_spruceanum	13	27	32	36	53	47	59	63	67	72	73	78	79	87	86	83	89	89	95	91	99	98	99	100	100	100	100	100	100	100	100
Amazonia	Guarea_guidonia	33	52	57	76	86	86	84	91	91	98	96	96	96	98	100	99	100	99	100	99	100	100	100	100	100	100	100	100	100	100	100
Amazonia	Pourouma_guianensis	33	44	64	75	87	93	95	95	98	99	98	98	100	100	100	100	99	100	100	100	100	100	100	100	100	100	100	100	100	100	100
Amazonia	Protium_decandrum	40	46	63	76	84	84	85	90	91	98	99	96	95	98	99	99	100	100	100	99	100	100	100	100	100	100	100	100	100	100	100
Amazonia	Casearia_bicolor	21	32	40	56	75	74	82	89	89	91	96	98	98	97	97	100	100	100	100	100	100	100	100	100	100	100	100	100	100	100	100
Amazonia	Eperua_grandiflora	25	36	36	56	49	67	63	62	66	59	72	76	84	79	82	81	78	83	88	81	91	97	96	100	100	100	100	100	100	100	100
Amazonia	Dialium_guianense	34	42	69	75	86	88	93	97	97	100	99	100	100	100	100	100	100	100	100	100	100	100	100	100	100	100	100	100	100	100	100
Amazonia	Protium_amazonicum	11	26	38	54	65	66	76	76	81	86	83	92	89	97	98	96	99	98	99	98	100	100	100	100	100	100	100	100	100	100	100
Amazonia	Astrocaryum_sciophilum	22	33	36	48	46	54	59	65	74	75	80	83	85	89	76	83	90	88	94	90	96	99	99	100	100	100	100	100	100	100	100
Amazonia	Pseudolmedia_laevigata	45	50	71	70	76	80	81	79	93	88	92	91	94	100	97	100	100	99	99	100	100	100	100	100	100	100	100	100	100	100	100
Amazonia	Sterculia_pruriens	43	51	67	80	94	92	99	100	100	99	100	100	100	100	100	100	100	100	100	100	100	100	100	100	100	100	100	100	100	100	100
Amazonia	Helicostylis_tomentosa	35	51	72	78	82	86	92	97	96	98	100	98	100	100	99	99	100	100	100	100	100	100	100	100	100	100	100	100	100	100	100
Amazonia	Pterocarpus_officinalis	12	20	30	31	35	33	42	44	40	46	51	51	52	59	53	46	62	60	58	56	71	65	70	71	83	81	90	93	95	100	100
Amazonia	Theobroma_glaucum	6	20	31	31	44	42	48	55	57	57	62	76	66	74	86	76	76	77	89	82	88	92	98	99	98	100	100	100	100	100	100
Amazonia	Spondias_mombin	27	52	56	63	66	76	80	84	84	86	95	93	92	92	96	96	96	97	98	99	99	99	100	100	100	100	100	100	100	100	100
Amazonia	Attalea_maripa	28	48	53	59	64	71	73	79	81	87	85	90	93	94	93	93	97	98	98	96	100	100	100	100	100	100	100	100	100	100	100
Amazonia	Pourouma_minor	32	51	56	60	66	81	78	79	84	90	89	94	89	96	93	97	99	98	99	100	97	100	100	100	100	100	100	100	100	100	100
Amazonia	Leptobalanus_octandrus	25	37	51	64	73	81	79	82	82	90	92	95	97	99	99	97	99	97	100	100	99	100	100	100	100	100	100	100	100	100	100
Amazonia	Alexa_imperatricis	21	38	46	42	54	45	54	70	67	67	69	72	69	75	64	83	74	84	82	85	88	95	96	97	99	99	100	100	100	100	100
Amazonia	Astrocaryum_macrocalyx	13	22	26	32	38	45	51	48	57	65	59	63	71	59	68	71	69	74	75	80	80	90	89	94	96	98	100	100	100	100	100
Amazonia	Eschweilera_decolorans	28	38	39	58	45	59	63	74	66	78	74	76	76	85	85	93	89	89	90	92	94	100	99	100	100	100	100	100	100	100	100
Amazonia	Lecythis_corrugata	32	40	53	63	60	78	71	82	78	86	84	90	92	93	85	93	93	93	93	97	96	100	100	100	100	100	100	100	100	100	100
Amazonia	Quararibea_guianensis	20	25	27	39	44	40	52	53	54	58	59	60	66	69	69	75	73	75	82	78	85	88	95	99	97	100	100	100	100	100	100
Amazonia	Lecythis_persistens	35	34	56	69	56	72	66	77	78	84	83	77	85	84	84	96	94	92	91	93	98	100	99	100	100	100	100	100	100	100	100
Amazonia	Eschweilera_atropetiolata	21	32	34	45	60	62	68	83	78	90	78	88	89	94	88	97	91	94	95	95	99	100	100	100	100	100	100	100	100	100	100
Amazonia	Licania_alba	20	42	49	58	59	71	71	80	78	83	88	91	88	90	89	94	94	92	98	96	96	100	99	100	100	100	100	100	100	100	100
Amazonia	Spirotropis_longifolia	4	9	15	19	30	39	28	44	38	46	41	53	42	56	62	67	64	66	72	66	78	74	73	86	82	93	96	97	97	99	100
Amazonia	Theobroma_cacao	25	38	46	54	52	59	59	68	72	72	78	69	69	85	80	86	83	88	92	87	91	97	99	99	100	100	100	100	100	100	100
Amazonia	Gustavia_hexapetala	29	39	54	55	63	64	72	71	75	83	80	84	87	88	85	92	92	96	97	97	98	99	100	100	100	100	100	100	100	100	100
Amazonia	Theobroma_speciosum	20	30	54	61	67	72	67	78	77	81	88	91	88	94	94	96	94	96	96	99	97	100	100	100	100	100	100	100	100	100	100
Amazonia	Pouteria_krukovii	6	20	20	29	35	36	45	39	37	48	51	60	53	57	72	59	70	67	74	75	79	82	89	91	95	95	99	100	100	100	100
Amazonia	Bocageopsis_multiflora	23	43	35	36	58	71	66	75	76	77	86	85	92	91	91	97	95	95	93	98	100	100	100	100	100	100	100	100	100	100	100
Amazonia	Virola_elongata	30	44	41	52	61	63	62	70	77	82	86	85	89	91	95	94	95	94	98	97	95	100	100	100	100	100	100	100	100	100	100
Amazonia	Endopleura_uchi	9	20	33	36	46	50	49	56	48	53	53	70	61	61	78	67	77	75	84	79	82	84	94	99	97	100	100	100	100	100	100
Amazonia	Swartzia_polyphylla	11	27	28	42	44	44	52	58	69	75	74	77	84	79	92	89	89	91	91	91	98	99	99	100	100	100	100	100	100	100	100
Amazonia	Quararibea_wittii	27	45	46	51	52	61	60	62	69	68	71	66	70	81	86	83	81	84	87	82	90	97	100	99	100	100	100	100	100	100	100
Amazonia	Mora_excelsa	9	19	25	37	28	40	45	57	57	55	50	58	64	74	58	52	72	69	64	73	83	82	88	82	91	93	96	99	100	100	100
Amazonia	Iryanthera_sagotiana	21	26	40	46	44	52	61	60	67	68	74	70	74	78	75	79	83	75	79	93	90	97	97	100	100	100	100	100	100	100	100
Amazonia	Apeiba_glabra	26	31	49	61	59	67	71	71	78	82	84	82	82	88	85	86	92	94	89	99	95	100	100	100	100	100	100	100	100	100	100
Amazonia	Dicorynia_guianensis	22	28	46	57	53	66	68	71	70	83	83	76	86	85	84	90	81	88	89	92	95	99	99	100	99	100	100	100	100	100	100
Amazonia	Eschweilera_micrantha	22	44	41	56	48	57	61	66	72	76	82	74	72	81	87	84	81	89	89	84	98	98	100	100	100	100	100	100	100	100	100
Amazonia	Vouacapoua_americana	38	40	52	58	57	70	71	81	78	82	81	81	83	90	89	92	93	95	94	96	99	99	100	100	100	100	100	100	100	100	100
Amazonia	Chrysophyllum_sanguinolentum	23	30	53	51	50	65	70	63	77	74	72	78	83	81	87	87	84	88	92	91	95	99	99	100	100	100	100	100	100	100	100
Amazonia	Mauritia_flexuosa	16	16	31	38	37	49	49	48	54	57	56	68	63	62	62	68	71	71	68	73	72	90	87	96	95	94	98	99	100	100	100
Amazonia	Protium_trifoliolatum	24	40	43	57	57	65	67	82	76	78	82	87	85	87	87	87	92	96	92	97	98	99	100	100	100	100	100	100	100	100	100
Amazonia	Guarea_macrophylla	19	40	47	50	55	63	56	71	73	71	80	70	76	82	84	85	90	91	92	88	95	98	100	100	100	100	100	100	100	100	100
Amazonia	Pouteria_elegans	16	29	31	31	36	48	41	47	58	50	58	63	65	55	58	63	65	65	67	75	72	79	88	89	91	91	96	99	100	100	100
Amazonia	Amaioua_guianensis	20	17	24	41	46	49	46	58	60	62	71	70	74	68	66	75	76	78	82	80	83	90	97	99	97	100	100	100	100	100	100
Amazonia	Croton_matourensis	8	9	12	20	29	22	43	36	34	37	53	52	45	49	56	56	63	63	72	68	74	78	94	96	92	98	98	100	100	100	100
Amazonia	Micropholis_egensis	7	17	17	18	22	29	28	33	39	40	47	45	42	55	49	48	52	50	51	57	67	73	79	82	83	84	92	97	99	100	100
Amazonia	Siparuna_decipiens	25	33	41	45	45	57	58	54	56	67	55	65	71	73	70	75	82	81	77	82	91	96	97	98	100	100	100	100	100	100	100
Amazonia	Moquilea_aubletiana	18	35	41	47	44	50	60	58	68	74	72	74	77	83	81	88	85	92	89	84	94	99	99	99	100	100	100	100	100	100	100
Amazonia	Attalea_butyracea	28	39	46	34	47	49	53	56	60	58	64	68	63	75	74	69	72	80	79	73	81	91	93	95	95	99	98	100	100	100	100
Amazonia	Ocotea_leptobotra	11	23	23	35	49	56	57	61	55	65	60	70	79	80	81	81	84	86	89	90	93	95	100	100	100	100	100	100	100	100	100
Amazonia	Micropholis_venulosa	13	18	28	39	49	52	67	72	74	84	85	87	86	93	93	97	95	98	98	98	99	100	100	100	100	100	100	100	100	100	100
Amazonia	Protium_heptaphyllum	23	27	32	44	42	48	50	59	52	57	63	62	57	65	64	74	71	73	75	72	82	88	90	95	98	100	100	100	100	100	100
Amazonia	Aspidosperma_album	4	12	28	27	35	37	34	51	59	53	55	66	68	64	68	70	81	69	82	82	84	87	96	97	100	100	100	100	100	100	100
Amazonia	Licaria_chrysophylla	4	16	25	26	34	37	43	45	38	44	54	51	52	50	60	52	56	57	66	68	70	75	81	87	89	91	98	97	100	100	100
Amazonia	Croton_trombetensis	4	12	16	23	27	25	43	30	31	29	43	52	40	46	54	47	52	58	59	61	63	70	81	83	89	89	92	99	98	100	100
Amazonia	Inga_rubiginosa	8	12	25	33	44	37	58	53	55	53	68	77	63	61	77	76	84	87	88	87	91	94	99	99	99	100	100	100	100	100	100
Amazonia	Pouteria_erythrochrysa	4	12	14	18	27	27	24	30	30	35	32	44	40	45	54	54	52	55	56	59	67	71	74	75	82	83	92	95	100	100	100
Amazonia	Trichilia_micrantha	14	22	23	34	49	58	69	75	71	75	80	81	84	92	90	92	95	95	98	95	99	100	100	100	100	100	100	100	100	100	100
Amazonia	Celtis_schippii	26	41	41	51	43	61	56	52	60	68	67	66	71	73	71	77	76	77	81	87	86	95	97	97	100	100	100	100	100	100	100
Amazonia	Licania_micrantha	17	31	26	33	45	46	45	54	61	62	56	56	71	72	60	79	70	68	74	73	85	87	91	95	94	97	99	100	100	100	100
Amazonia	Pouteria_macrophylla	8	15	25	34	34	40	44	48	43	52	55	53	55	65	61	64	73	75	77	76	80	84	94	95	97	99	100	100	100	100	100
Amazonia	Chimarrhis_turbinata	5	11	23	26	37	39	37	50	45	53	49	60	56	59	67	68	64	69	78	75	79	82	93	96	96	99	100	100	100	100	100
Amazonia	Amphiodon_effusus	17	17	31	30	34	39	39	40	48	41	53	55	56	56	66	65	67	71	72	65	75	82	90	95	93	100	100	100	100	100	100
Amazonia	Licania_membranacea	29	33	40	50	53	62	61	59	69	76	77	71	76	87	83	86	82	88	84	93	91	100	99	100	100	100	100	100	100	100	100
Amazonia	Swartzia_recurva	3	16	24	24	34	30	30	41	35	39	38	36	48	44	56	47	50	50	65	59	58	58	81	81	85	93	95	96	100	100	100
Amazonia	Pouteria_filipes	9	20	14	20	31	28	33	41	30	40	41	40	42	51	56	50	48	57	64	56	71	78	83	83	89	90	97	99	100	100	100
Amazonia	Pourouma_mollis	29	27	36	40	51	53	53	59	64	59	68	71	66	78	71	77	80	80	81	82	88	95	94	99	99	100	100	100	100	100	100
Amazonia	Iryanthera_laevis	20	34	43	47	52	52	56	62	65	73	68	72	71	82	80	82	80	79	86	88	92	98	100	100	100	100	100	100	100	100	100
Amazonia	Pouteria_cladantha	7	19	17	30	34	38	44	53	46	64	57	62	61	69	82	76	81	83	82	87	92	96	98	99	100	100	100	100	100	100	100
Amazonia	Guarea_kunthiana	22	24	39	40	39	57	52	56	65	62	59	60	67	81	73	74	76	77	81	83	84	92	95	93	98	100	100	100	100	100	100
Amazonia	Metrodorea_flavida	16	27	36	35	32	34	46	50	45	45	50	58	55	63	60	56	66	56	67	66	72	79	82	84	86	92	97	98	99	100	100
Amazonia	Matisia_malacocalyx	19	15	18	22	15	27	29	22	29	34	30	34	33	33	25	34	35	36	32	28	43	44	51	48	64	66	73	81	89	95	100
Amazonia	Conceveiba_guianensis	17	27	36	46	42	59	58	58	71	68	75	72	75	81	77	84	90	88	95	88	93	100	100	100	100	100	100	100	100	100	100
Amazonia	Apeiba_petoumo	3	11	16	27	32	27	36	37	42	50	54	60	57	48	61	61	62	60	68	68	77	90	93	94	95	97	100	100	100	100	100
Amazonia	Lecythis_prancei	5	18	24	27	36	33	37	46	46	48	49	50	53	58	61	63	63	64	70	64	70	70	89	89	94	98	100	98	100	100	100
Amazonia	Xylopia_nitida	5	16	12	30	35	25	53	44	46	48	59	56	54	57	66	68	68	69	79	83	86	90	94	97	99	100	100	100	100	100	100
Amazonia	Eschweilera_bracteosa	4	10	11	11	17	18	14	18	19	29	28	27	26	24	25	26	26	30	29	32	44	40	49	44	66	68	76	80	88	95	100
Amazonia	Osteophloeum_platyspermum	12	18	34	33	49	49	55	58	68	60	63	70	77	80	80	83	85	91	89	91	89	100	99	100	100	100	100	100	100	100	100
Amazonia	Poraqueiba_guianensis	30	34	43	38	58	49	49	51	57	60	64	62	69	71	59	77	73	77	70	82	84	92	90	96	98	100	100	100	100	100	100
Amazonia	Pseudopiptadenia_suaveolens	7	12	19	22	29	36	46	65	51	58	58	61	69	65	74	77	74	78	86	86	90	96	99	99	100	100	100	100	100	100	100
Amazonia	Macrolobium_angustifolium	10	13	29	27	25	22	31	33	39	36	33	41	43	40	42	51	50	47	50	43	67	64	76	75	85	85	92	88	91	99	100
Amazonia	Pouteria_anomala	5	17	14	22	28	32	29	29	24	32	35	35	37	45	56	48	46	46	54	54	65	67	71	75	84	87	93	99	100	99	100
Amazonia	Inga_thibaudiana	9	21	30	40	32	50	45	47	51	62	59	71	68	73	69	72	76	82	79	86	87	98	98	99	100	100	100	100	100	100	100
Amazonia	Licania_canescens	17	29	28	36	32	50	51	49	58	65	65	57	69	65	68	79	73	80	66	77	83	94	92	96	99	100	100	100	100	100	100
Amazonia	Clathrotropis_macrocarpa	16	32	36	43	39	38	41	46	44	57	55	49	56	50	60	61	63	74	63	66	66	80	79	86	87	97	98	100	99	100	100
Amazonia	Virola_pavonis	22	21	33	39	40	35	39	41	51	56	53	47	58	66	58	61	65	62	72	61	70	84	89	90	86	95	100	99	100	100	100
Amazonia	Dicymbe_corymbosa	6	16	13	18	28	33	35	36	41	45	39	54	48	57	48	54	46	54	46	45	52	65	60	57	70	84	77	86	90	95	100
Amazonia	Dendrobangia_boliviana	28	26	34	42	49	45	50	51	56	58	63	61	68	73	64	72	72	71	64	81	78	93	89	98	99	99	100	100	100	100	100
Amazonia	Pouteria_coriacea	10	15	16	23	31	35	32	40	37	47	45	57	45	56	58	56	61	58	60	66	65	68	84	83	88	90	97	97	100	100	100
Amazonia	Pourouma_bicolor	16	19	22	26	29	25	37	32	35	44	38	45	48	44	35	47	53	48	44	39	56	67	68	67	73	78	81	87	91	96	100
Amazonia	Duguetia_echinophora	5	13	21	16	27	29	35	25	27	26	34	41	43	36	53	48	47	49	60	56	60	61	80	84	82	86	94	98	100	100	100
Amazonia	Pseudolmedia_macrophylla	22	26	37	36	39	48	44	42	51	54	57	56	59	64	61	60	66	61	63	63	75	83	86	87	96	98	96	100	100	100	100
Amazonia	Pterocarpus_santalinoides	14	23	35	36	28	41	35	38	42	38	49	51	49	50	65	47	51	65	59	63	59	70	72	84	86	87	87	95	96	100	100
Amazonia	Iryanthera_lancifolia	9	13	12	21	19	24	27	24	27	31	27	30	35	37	35	41	35	42	39	46	36	46	61	66	60	66	82	85	90	98	100
Amazonia	Licania_buxifolia	18	28	29	37	27	43	39	38	46	48	45	52	58	56	43	65	53	45	55	50	61	74	75	72	85	82	84	90	96	97	100
Amazonia	Inga_capitata	11	24	29	36	40	41	40	46	44	55	53	53	52	54	58	65	63	62	64	66	74	87	80	80	95	94	98	100	99	100	100
Amazonia	Zygia_latifolia	17	27	28	40	39	38	39	42	49	46	47	57	53	53	50	60	61	63	61	62	65	81	80	82	87	96	96	97	99	100	100
Amazonia	Eschweilera_wachenheimii	21	25	31	35	36	49	49	47	50	55	42	49	51	56	56	60	61	59	57	57	64	83	81	90	85	90	97	96	100	100	100
Amazonia	Pterocarpus_rohrii	13	17	23	19	27	39	35	40	41	46	48	48	51	52	52	69	54	60	56	58	67	78	82	90	85	87	93	99	99	100	100
Amazonia	Manicaria_saccifera	10	16	19	14	20	15	21	28	25	27	29	31	28	35	40	32	35	41	35	39	45	53	54	51	58	76	71	84	95	98	100
Amazonia	Xylopia_amazonica	18	13	14	30	29	36	37	42	38	48	47	47	49	59	54	52	61	48	59	55	61	70	76	77	89	89	95	99	99	100	100
Amazonia	Oxandra_asbeckii	13	26	26	33	35	43	43	46	44	58	50	51	52	59	53	47	58	58	55	60	62	69	72	82	80	89	95	98	99	100	100
Amazonia	Cheiloclinium_cognatum	14	18	23	25	28	31	27	42	43	40	40	39	40	32	42	52	41	48	51	41	58	58	67	69	72	77	74	86	95	97	100
Amazonia	Piparea_multiflora	4	7	9	21	30	23	31	38	28	41	32	46	40	46	52	53	56	61	59	59	75	78	82	90	94	95	100	99	100	100	100
Amazonia	Clarisia_racemosa	11	17	21	26	26	39	31	45	44	40	34	43	56	60	58	63	66	67	72	69	78	83	96	93	99	98	100	100	100	100	100
Amazonia	Qualea_paraensis	17	21	25	29	46	41	48	42	42	50	47	46	47	56	51	46	54	59	57	55	63	74	73	81	83	87	90	95	99	100	100
Amazonia	Catostemma_commune	22	22	25	29	21	34	39	37	32	49	51	49	45	58	46	46	56	52	50	54	54	60	63	65	70	72	82	88	91	98	100
Amazonia	Eschweilera_subglandulosa	20	16	27	28	25	25	28	37	45	43	38	47	44	46	44	46	55	47	54	53	51	60	72	70	71	75	83	81	85	96	100
Amazonia	Sagotia_racemosa	14	11	28	27	28	31	38	39	41	35	43	38	51	43	45	63	48	62	55	54	49	58	71	68	79	75	89	94	96	100	100
Amazonia	Mabea_piriri	25	28	37	25	33	28	38	41	43	48	43	43	52	57	51	54	63	53	59	64	61	74	75	76	89	85	95	94	98	100	100
Amazonia	Eschweilera_collina	17	20	28	29	32	44	42	46	49	47	42	43	44	50	45	59	55	61	48	54	56	68	57	71	79	91	80	88	96	100	100
Amazonia	Paypayrola_grandiflora	1	10	13	13	28	22	26	36	33	32	33	28	36	39	49	36	46	49	52	54	61	52	61	61	72	75	86	91	97	93	100
Amazonia	Mabea_speciosa	18	22	26	28	33	32	36	35	41	41	51	46	48	57	54	55	58	51	58	57	67	76	80	72	86	92	96	97	100	100	100
Amazonia	Simarouba_amara	5	5	17	14	22	14	25	24	33	37	38	38	36	50	41	57	51	58	56	48	71	84	87	92	94	98	99	100	100	100	100
Amazonia	Chaetocarpus_schomburgkianus	18	19	27	32	35	31	34	46	24	39	40	41	40	51	34	47	49	48	45	54	48	67	67	70	69	78	80	82	92	99	100
Amazonia	Tachigali_paniculata	11	18	16	25	22	27	37	35	35	37	39	33	47	45	49	53	56	53	51	61	61	68	69	85	82	94	98	99	100	100	100
Amazonia	Chlorocardium_rodiei	15	22	29	37	43	28	34	38	47	53	43	49	47	49	49	54	46	45	55	54	57	64	60	69	74	69	65	77	85	94	100
Amazonia	Pouteria_eugeniifolia	4	7	14	18	27	29	27	32	28	32	28	36	36	34	48	42	42	37	44	44	50	55	62	65	68	73	84	89	91	92	100
Amazonia	Miconia_pyrifolia	18	16	20	25	27	24	36	31	35	38	45	42	44	47	49	44	47	44	40	47	51	60	65	69	78	73	76	87	91	98	100
Amazonia	Pachira_brevipes	2	12	9	20	21	28	31	33	31	31	39	34	43	38	40	52	44	44	50	59	54	62	55	66	69	56	55	66	76	93	100
Amazonia	Cordia_bicolor	9	10	13	15	13	18	29	19	25	22	28	45	38	28	37	36	43	48	49	44	48	66	63	71	66	65	82	79	92	91	100
Amazonia	Onychopetalum_amazonicum	3	12	15	20	23	28	27	24	25	23	27	33	38	30	43	38	45	38	49	45	49	37	57	65	64	64	71	81	88	95	100
Amazonia	Brownea_grandiceps	13	6	11	8	10	15	12	14	16	16	15	18	21	17	15	21	23	22	22	19	36	39	47	47	63	65	73	81	89	95	100
Amazonia	Pouteria_torta	10	11	15	23	16	31	32	28	32	28	31	30	37	30	44	30	40	43	43	44	51	61	64	71	71	81	90	90	95	99	100
Amazonia	Sterculia_excelsa	1	5	13	6	13	12	15	12	19	17	25	24	31	33	33	42	39	42	48	39	54	58	59	70	83	79	92	95	100	100	100
Amazonia	Swartzia_racemosa	9	14	21	18	19	18	16	27	27	27	30	38	34	35	45	40	41	42	37	42	52	42	52	60	79	76	78	78	89	96	100
Amazonia	Eperua_leucantha	9	13	14	17	26	14	15	31	33	31	35	39	40	44	43	50	38	39	39	50	44	52	46	57	61	62	64	66	74	88	100
Amazonia	Sarcaulus_brasiliensis	6	14	13	13	18	21	19	20	37	28	31	27	31	38	29	43	31	37	41	37	44	53	56	60	56	67	78	78	89	93	100
Amazonia	Pouteria_jariensis	7	8	6	13	17	14	16	19	13	21	19	19	21	23	35	22	24	28	28	29	42	32	49	55	60	64	76	87	88	92	100
Amazonia	Tachigali_chrysophylla	10	15	11	20	30	28	26	30	25	33	24	33	32	39	41	41	34	43	44	46	47	50	57	51	64	70	80	84	83	96	100
Amazonia	Chrysophyllum_prieurii	3	4	11	9	15	18	23	24	27	20	28	31	36	29	38	34	46	42	42	39	42	48	59	63	54	66	73	75	89	95	100
Amazonia	Scleronema_micranthum	18	19	25	30	30	34	29	34	30	40	31	33	39	49	37	50	49	47	45	42	44	58	57	58	61	66	68	67	92	95	100
Amazonia	Otoba_glycycarpa	11	15	24	28	26	30	24	24	33	36	29	30	31	33	30	33	43	37	36	29	42	50	51	47	60	66	62	74	81	91	100
Amazonia	Cordia_exaltata	6	8	6	16	17	18	21	19	27	20	24	33	20	30	33	36	33	34	33	45	41	54	50	63	73	71	81	89	93	97	100
Amazonia	Ocotea_guianensis	14	13	20	28	25	28	28	20	34	36	33	40	38	43	35	33	48	41	33	39	41	57	49	59	60	62	65	76	79	94	100
Amazonia	Maquira_sclerophylla	6	4	12	16	17	16	17	30	19	27	24	26	27	25	34	31	36	30	38	35	36	30	46	54	56	63	70	72	84	95	100
Amazonia	Drypetes_amazonica	10	19	20	25	24	24	31	32	37	30	39	28	40	42	37	44	33	37	43	43	38	51	47	50	51	62	54	57	71	77	100
Amazonia	Pouteria_procera	5	14	11	14	18	18	19	29	22	21	15	28	23	31	31	37	30	32	31	23	39	39	41	48	50	60	63	72	77	82	100
Amazonia	Naucleopsis_caloneura	12	13	16	15	17	23	24	31	25	31	30	26	25	36	30	40	28	39	23	37	45	45	52	40	52	53	59	65	63	84	100
Amazonia	Cenostigma_tocantinum	20	17	24	25	35	43	32	27	39	38	29	36	34	50	34	47	39	45	41	48	36	48	45	54	62	59	44	50	62	76	100
Amazonia	Duroia_macrophylla	1	8	18	16	32	30	27	30	27	21	21	25	31	28	33	28	32	36	39	42	41	30	51	54	55	56	67	68	80	80	100
Amazonia	Maquira_guianensis	2	4	2	11	14	12	10	9	9	18	20	10	14	19	28	21	23	27	24	24	31	36	38	39	49	59	61	71	76	92	100
Amazonia	Eschweilera_parvifolia	12	22	26	25	30	36	35	35	24	38	32	38	33	35	31	42	31	41	37	42	45	51	46	49	41	56	45	59	60	66	100
Amazonia	Drypetes_variabilis	5	12	10	13	12	19	20	30	27	21	25	36	26	27	28	34	30	27	24	37	40	42	41	37	42	47	56	62	63	82	100
Amazonia	Dicymbe_uaiparuensis	3	20	14	20	21	30	31	37	35	37	46	32	45	47	34	46	45	39	42	43	42	47	50	49	52	51	49	55	57	84	100
Amazonia	Lecythis_holcogyne	1	1	6	5	12	6	8	17	12	20	17	18	16	19	22	17	22	23	34	31	30	29	47	55	59	64	74	73	82	91	100
Amazonia	Mora_gonggrijpii	13	13	20	29	15	34	31	37	35	36	34	46	35	46	38	40	34	39	37	45	45	46	45	54	39	40	50	50	67	76	100
Amazonia	Miconia_punctata	7	13	9	16	18	13	20	20	15	23	28	22	27	32	31	28	28	30	30	34	31	41	43	44	49	46	48	51	62	71	100
Amazonia	Casearia_corymbulosa	9	12	15	14	18	29	21	30	34	26	26	32	34	42	40	37	37	35	49	37	46	48	51	52	39	51	55	60	63	83	100
Amazonia	Coccoloba_densifrons	6	15	23	28	32	29	26	30	30	31	29	28	35	38	32	32	37	32	28	39	42	43	42	43	38	57	38	53	54	69	100
Amazonia	Protium_opacum	14	10	15	18	22	17	27	17	25	25	29	20	24	23	24	29	30	30	35	34	32	42	30	34	32	34	27	43	37	58	100
Amazonia	Sloanea_guianensis	6	11	16	25	26	20	22	24	27	37	35	30	35	30	32	27	30	32	29	31	39	39	38	37	39	45	43	37	42	45	0
Amazonia	Licania_densiflora	14	12	18	25	28	25	24	28	26	28	27	29	29	29	34	36	32	33	32	37	45	38	44	31	46	47	58	63	51	54	0
Amazonia	Acioa_longipendula	5	9	10	12	14	10	17	14	13	21	14	21	17	18	27	21	22	25	27	26	40	31	48	54	55	61	66	79	63	48	0
Amazonia	Manilkara_elata	14	14	21	15	23	23	16	33	20	26	26	30	28	27	29	33	22	29	31	30	34	35	32	28	36	38	30	32	29	20	0
Amazonia	Trichilia_quadrijuga	4	8	22	16	15	17	20	22	20	30	26	27	23	27	20	27	27	23	31	26	27	38	36	34	31	31	28	27	23	25	0
Amazonia	Cordia_tetrandra	6	12	12	23	22	23	27	32	26	23	22	24	24	25	33	24	23	30	33	33	27	28	35	35	35	32	40	36	35	12	0
Amazonia	Virola_sebifera	15	19	15	11	22	21	16	21	21	21	24	25	36	29	30	35	25	25	26	33	25	29	28	27	29	32	27	26	20	23	0
Amazonia	Pouteria_petiolata	2	5	10	7	10	17	15	19	23	21	21	26	24	22	19	23	29	24	35	23	33	36	51	56	55	63	63	65	64	24	0
Amazonia	Cupania_scrobiculata	8	8	13	17	20	18	24	19	24	29	23	25	21	23	20	30	24	30	23	23	25	29	26	33	26	33	22	21	17	13	0
Amazonia	Sandwithia_guyanensis	16	23	20	28	29	22	32	29	30	41	37	27	33	32	27	33	27	24	38	30	32	41	37	37	27	33	25	23	28	24	0
Amazonia	Unonopsis_duckei	2	9	10	17	21	20	21	20	16	23	19	21	17	23	26	23	27	23	21	27	26	21	34	25	30	26	31	29	23	4	0
Amazonia	Macrolobium_bifolium	14	10	10	13	19	25	27	25	21	23	23	27	27	31	17	30	28	26	30	29	35	35	48	50	43	47	53	47	44	29	0
Amazonia	Myrciaria_floribunda	5	2	5	9	12	12	10	12	13	17	18	25	16	16	20	27	20	23	28	27	29	29	34	27	36	31	18	23	13	1	0
Amazonia	Caraipa_utilis	2	7	5	13	13	17	20	18	23	18	26	28	35	31	36	49	42	41	48	53	48	54	52	46	43	43	50	65	76	39	0
Amazonia	Caryocar_glabrum	8	4	6	6	9	6	11	12	14	11	7	10	14	12	12	17	15	18	9	19	16	19	16	21	18	13	14	11	4	1	0
Amazonia	Zygia_cauliflora	9	15	13	21	23	22	24	22	22	16	30	33	28	25	29	32	32	33	32	32	37	30	36	38	43	41	30	52	20	12	0
Amazonia	Himatanthus_articulatus	5	12	17	17	17	25	20	15	26	22	24	23	22	30	22	26	22	25	22	27	22	23	21	20	22	22	15	10	13	7	0
Amazonia	Cecropia_latiloba	6	18	19	19	17	27	24	26	24	23	27	27	28	23	34	31	27	28	38	29	40	40	46	43	39	48	43	44	32	16	0
Amazonia	Matisia_ochrocalyx	13	12	16	18	17	21	19	23	23	19	20	20	17	30	13	22	25	22	22	21	16	21	19	22	23	12	21	14	7	0	0
Amazonia	Unonopsis_guatterioides	8	15	6	14	21	18	19	32	14	18	25	19	12	24	19	27	19	28	22	18	23	30	16	14	20	20	12	14	5	1	0
Amazonia	Vatairea_guianensis	10	22	17	16	15	16	23	20	22	26	32	27	27	20	24	24	31	33	21	28	25	30	20	18	23	25	14	15	9	3	0
Amazonia	Abarema_jupunba	9	6	7	8	16	12	16	16	10	11	13	12	13	19	10	14	11	15	12	9	15	17	9	20	11	8	2	4	0	0	0
Amazonia	Bellucia_grossularioides	2	14	8	17	20	13	29	18	18	22	28	35	26	26	32	27	30	29	28	28	27	39	30	35	40	33	29	14	7	2	0
Amazonia	Aldina_heterophylla	13	24	21	30	29	24	26	32	31	32	30	27	31	44	24	39	32	23	33	33	27	35	36	36	37	26	31	20	13	8	0
Amazonia	Bocoa_prouacensis	15	10	13	29	18	20	18	23	23	31	31	24	31	29	22	25	22	30	31	26	22	27	23	30	19	21	18	18	15	6	0
Amazonia	Calophyllum_brasiliense	7	15	14	17	14	13	24	22	27	25	15	22	29	21	18	15	26	24	26	24	28	32	23	26	19	19	17	13	9	3	0
Amazonia	Pourouma_cecropiifolia	14	14	18	18	18	21	26	19	19	22	17	20	20	21	21	22	18	24	18	22	20	27	16	15	17	19	11	7	3	5	0
Amazonia	Maquira_calophylla	1	6	14	10	8	16	10	15	19	18	13	17	22	20	17	20	15	19	20	12	14	19	17	13	14	10	7	2	1	0	0
Amazonia	Eschweilera_albiflora	7	17	21	18	24	34	33	27	17	37	24	34	36	37	29	31	24	28	22	33	28	34	33	30	22	26	19	14	9	3	0
Amazonia	Licania_impressa	3	6	10	13	10	20	11	16	16	18	13	25	21	22	24	27	30	22	26	31	25	39	43	38	45	39	39	17	1	0	0
Amazonia	Luehea_cymulosa	4	13	10	10	15	20	21	23	25	19	31	26	24	36	34	31	26	33	39	31	34	44	38	45	38	48	38	29	8	4	0
Amazonia	Bribria_apiculata	16	17	18	25	27	34	26	28	35	36	26	31	29	35	33	32	32	37	32	24	39	29	38	25	29	31	24	22	10	4	0
Amazonia	Pouteria_oppositifolia	0	6	9	9	15	15	15	16	12	9	21	11	18	17	24	18	19	23	24	20	15	14	21	18	12	11	6	1	0	0	0
Amazonia	Tachigali_glauca	6	12	14	13	16	12	20	16	16	22	15	17	12	23	25	26	13	23	13	21	22	21	12	8	14	13	7	2	1	1	0
Amazonia	Inga_edulis	11	10	11	18	19	13	15	19	18	30	22	18	26	20	14	21	18	23	25	25	21	18	21	13	21	18	11	4	1	0	0
Amazonia	Parkia_multijuga	3	6	6	7	5	7	5	7	6	6	5	11	9	4	12	12	8	14	8	10	7	6	6	5	5	4	0	1	0	0	0
Amazonia	Pouteria_cuspidata	12	11	11	14	18	8	16	18	14	15	9	16	17	21	10	20	19	14	14	15	16	17	10	7	11	6	2	0	0	0	0
Amazonia	Erisma_uncinatum	13	10	20	16	26	23	22	21	20	23	18	16	29	31	23	23	23	21	18	23	27	24	14	13	13	18	7	3	0	0	0
Amazonia	Unonopsis_rufescens	1	10	8	12	11	10	14	10	11	14	12	13	14	13	16	13	14	13	15	18	18	9	9	5	6	4	3	0	0	0	0
Amazonia	Garcinia_macrophylla	5	10	15	10	10	11	15	24	20	16	16	13	17	21	14	20	16	8	21	14	18	24	12	14	19	14	8	4	1	0	0
Amazonia	Pseudobombax_munguba	7	13	13	16	17	22	24	25	23	26	33	23	28	26	30	31	23	26	28	24	35	40	30	28	34	37	23	15	3	0	0
Amazonia	Macrolobium_acaciifolium	7	8	11	18	21	23	22	20	28	26	28	24	21	23	33	26	28	31	40	29	26	34	28	22	28	36	17	13	5	0	0
Amazonia	Toulicia_guianensis	14	10	8	16	10	18	21	15	15	18	20	16	15	14	14	20	19	15	9	10	15	9	18	10	8	8	6	4	1	0	0
Amazonia	Hura_crepitans	8	14	11	28	16	22	19	12	25	22	26	21	26	24	18	22	18	22	18	18	15	15	13	14	11	14	6	3	0	0	0
Amazonia	Lecythis_confertiflora	13	16	18	29	25	17	23	25	32	29	20	21	27	25	25	29	35	30	22	35	29	17	18	17	14	14	12	7	2	0	0
Amazonia	Dipteryx_odorata	0	2	12	8	10	7	6	1	8	9	5	7	8	6	6	5	2	11	8	7	0	2	1	0	0	0	0	0	0	0	0
Amazonia	Eperua_rubiginosa	4	6	5	10	10	16	16	23	19	24	24	32	34	33	41	40	42	42	37	39	41	50	22	24	36	41	54	40	11	0	0
Amazonia	Mabea_angularis	7	12	13	19	20	14	19	16	12	14	16	27	18	21	27	23	24	22	25	25	35	26	30	22	22	21	14	4	0	0	0
Amazonia	Alexa_grandiflora	15	21	27	26	21	22	20	15	23	23	19	25	21	32	16	23	15	19	19	18	16	21	25	12	17	9	4	3	2	0	0
Amazonia	Mezilaurus_itauba	3	5	4	8	11	5	8	14	11	15	7	17	14	15	20	21	14	14	16	15	15	17	10	13	7	2	2	1	0	0	0
Amazonia	Patinoa_paraensis	6	14	20	15	16	28	17	19	21	29	27	23	25	27	24	29	16	23	19	29	29	24	22	34	19	9	7	4	1	0	0
Amazonia	Protium_pallidum	12	17	13	12	17	16	19	10	12	17	18	16	16	13	12	15	14	17	15	9	13	12	8	11	11	2	1	2	0	0	0
Amazonia	Inga_marginata	4	11	10	8	11	7	12	19	14	13	19	13	14	19	17	15	15	10	10	7	10	8	7	5	4	1	0	0	0	0	0
Amazonia	Mollia_lepidota	13	18	16	19	21	18	26	26	17	23	23	22	24	21	16	20	22	23	22	24	15	27	11	13	14	12	3	2	0	0	0
Amazonia	Siparuna_cuspidata	0	7	12	13	11	19	9	15	15	18	13	17	23	18	17	22	23	21	23	18	30	30	26	10	8	8	5	0	0	0	0
Amazonia	Geissospermum_laeve	13	9	15	13	19	23	20	18	23	17	22	18	26	18	21	18	23	23	25	25	24	22	30	26	20	17	10	2	0	0	0
Amazonia	Mabea_nitida	10	16	15	27	23	27	24	21	25	25	30	21	23	22	27	16	18	20	16	30	13	19	15	10	15	11	1	1	0	0	0
Amazonia	Tabebuia_insignis	4	14	23	22	23	16	23	29	28	30	33	29	24	41	39	32	30	33	22	28	25	37	24	20	17	24	12	11	1	0	0
Amazonia	Hymenaea_courbaril	3	3	6	6	8	3	4	8	1	2	2	3	2	6	3	5	2	3	2	1	2	0	1	0	0	0	0	0	0	0	0
Amazonia	Hymenopus_macrophyllus	7	14	19	15	12	9	12	11	16	7	14	17	15	14	9	16	20	9	10	13	10	11	4	6	9	2	2	0	0	0	0
Amazonia	Sloanea_eichleri	18	15	18	13	21	19	19	18	21	24	14	16	18	15	13	17	19	7	18	16	14	16	6	7	9	3	2	0	0	0	0
Amazonia	Ambelania_acida	0	0	1	4	0	1	0	0	1	2	2	3	0	0	2	2	1	3	1	2	0	2	0	0	0	0	0	0	0	0	0
Amazonia	Pouteria_venosa	3	5	6	6	9	11	11	18	18	10	15	14	17	15	11	18	22	19	22	15	10	11	11	6	2	1	0	0	0	0	0
Amazonia	Tapura_guianensis	7	8	16	19	16	11	9	14	22	13	10	15	10	18	14	7	18	13	17	20	15	9	6	4	5	0	0	0	0	0	0
Amazonia	Licaria_cannella	7	3	14	13	14	11	14	10	16	18	12	15	13	15	14	13	16	21	10	12	15	19	7	3	8	0	0	1	0	0	0
Amazonia	Tapura_amazonica	2	5	5	4	5	8	10	6	8	5	3	6	10	6	10	9	7	7	8	4	3	2	0	0	0	0	0	0	0	0	0
Amazonia	Pouteria_decorticans	8	10	8	6	14	9	7	11	8	7	5	8	4	10	9	7	5	6	6	4	4	3	0	2	1	0	0	0	0	0	0
Amazonia	Ecclinusa_ramiflora	1	12	9	6	6	8	8	8	1	5	4	5	16	9	7	5	6	6	7	7	2	0	1	0	0	0	0	0	0	0	0
Amazonia	Vantanea_parviflora	0	0	0	0	0	1	1	1	1	1	1	0	0	0	2	1	0	0	0	1	0	0	0	0	0	0	0	0	0	0	0
Amazonia	Pradosia_schomburgkiana	10	14	20	24	20	22	27	20	30	26	24	24	31	27	23	32	27	28	25	21	28	25	22	24	12	13	8	1	0	0	0
Amazonia	Maquira_coriacea	20	12	9	11	17	13	13	15	13	12	16	13	13	13	10	20	13	12	11	11	9	9	10	4	4	3	1	0	0	0	0
Amazonia	Calycophyllum_spruceanum	9	13	21	15	20	14	19	19	21	17	12	16	26	25	10	26	15	10	16	13	13	10	4	9	5	6	2	1	0	0	0
Amazonia	Machaerium_hirtum	4	3	7	11	5	9	13	7	14	13	15	25	15	20	19	19	21	28	22	28	38	44	43	53	50	54	27	6	0	0	0
Amazonia	Hirtella_racemosa	8	10	8	18	11	17	11	17	15	12	13	14	12	12	14	13	16	11	12	7	11	7	7	3	6	2	0	0	0	0	0
Amazonia	Trichilia_pleeana	10	11	8	5	7	11	13	15	14	10	11	15	7	20	14	16	8	14	9	10	5	6	5	5	1	1	0	0	0	0	0
Amazonia	Haploclathra_cordata	1	11	7	9	9	19	25	22	22	26	24	21	27	27	22	25	25	25	27	34	30	44	45	44	28	44	20	3	0	0	0
Amazonia	Sapium_marmieri	6	8	10	10	13	6	13	9	9	13	10	10	7	10	8	11	6	14	5	10	3	8	8	2	3	0	0	0	0	0	0
Amazonia	Pterocarpus_amazonum	5	13	13	19	16	15	22	19	17	18	16	15	19	17	17	20	16	13	11	16	15	21	6	8	5	3	1	2	0	0	0
Amazonia	Gustavia_longifolia	5	7	10	8	6	13	10	11	14	15	14	17	21	16	15	21	23	21	22	17	34	33	34	23	21	6	4	3	0	0	0
Amazonia	Matisia_cordata	8	13	9	15	12	20	20	17	17	18	14	15	15	16	22	16	12	13	13	15	15	9	4	5	7	4	3	0	0	0	0
Amazonia	Unonopsis_floribunda	8	12	14	8	16	12	12	16	18	16	17	11	12	16	10	11	6	12	8	13	9	8	5	5	5	1	1	0	0	0	0
Amazonia	Cassipourea_guianensis	13	13	12	16	12	8	19	11	7	17	9	5	6	16	6	7	10	8	8	3	6	4	2	3	1	0	0	0	0	0	0
Amazonia	Pouteria_bangii	0	6	6	12	9	14	14	12	9	12	8	12	11	10	13	11	12	7	10	16	5	4	2	0	1	0	0	0	0	0	0
Amazonia	Enterolobium_schomburgkii	5	3	4	7	8	12	8	5	5	5	8	4	7	5	5	7	7	4	0	3	2	1	2	0	1	0	0	0	0	0	0
Amazonia	Neea_oppositifolia	5	10	5	9	10	8	11	10	7	9	8	2	3	14	6	8	5	4	5	7	4	3	2	2	0	0	0	0	0	0	0
Amazonia	Peltogyne_paniculata	5	5	14	14	15	12	8	12	15	12	5	9	6	7	11	6	7	7	5	7	2	2	1	0	0	0	0	0	0	0	0
Amazonia	Chrysophyllum_argenteum	1	4	2	6	8	4	3	6	1	11	2	5	4	5	3	1	3	3	2	1	1	1	1	0	0	0	0	0	0	0	0
Amazonia	Eugenia_patrisii	2	4	2	2	4	5	4	5	1	2	1	2	3	1	3	2	3	3	2	0	0	0	0	0	0	0	0	0	0	0	0
Amazonia	Homalolepis_cedron	12	13	9	14	7	10	8	15	7	6	9	8	3	7	5	9	7	7	3	5	3	6	3	0	1	0	0	0	0	0	0
Amazonia	Pouteria_engleri	1	4	2	10	7	8	12	9	5	8	13	8	7	11	10	4	7	9	4	2	6	0	2	0	0	0	0	0	0	0	0
Amazonia	Pseudolmedia_rigida	2	7	8	8	11	15	16	18	17	20	14	23	25	24	28	26	20	28	29	28	42	37	20	29	23	21	6	2	0	0	0
Amazonia	Sapium_glandulosum	3	6	5	4	9	8	8	10	8	3	7	3	13	6	4	8	1	5	5	3	0	2	0	0	0	0	0	0	0	0	0
Amazonia	Didymopanax_morototoni	3	0	0	3	3	2	3	1	3	4	5	3	1	0	4	3	1	2	3	1	0	0	0	0	0	0	0	0	0	0	0
Amazonia	Swartzia_leiocalycina	12	18	10	16	12	18	11	12	14	25	19	18	20	21	15	15	22	25	17	21	22	19	8	12	3	4	0	0	0	0	0
Amazonia	Protium_altsonii	5	5	6	9	6	5	13	5	7	7	4	8	6	3	4	9	6	7	6	4	4	2	0	0	0	0	0	0	0	0	0
Amazonia	Aparisthmium_cordatum	8	7	10	11	9	18	10	12	14	17	14	16	21	19	14	19	19	18	15	14	26	22	14	12	7	2	1	0	0	0	0
Amazonia	Licaria_guianensis	1	8	9	12	10	7	2	10	4	10	6	6	2	9	5	4	4	4	1	1	4	0	0	0	0	0	0	0	0	0	0
Amazonia	Cynometra_marginata	10	18	13	20	13	16	10	22	21	21	18	18	11	14	19	20	27	17	19	18	13	19	5	11	8	6	1	0	0	0	0
Amazonia	Trattinnickia_rhoifolia	2	4	2	2	1	0	1	2	0	1	0	0	0	0	1	1	0	0	0	0	0	0	0	0	0	0	0	0	0	0	0
Amazonia	Cecropia_distachya	5	3	5	5	6	10	10	11	11	13	5	8	11	4	8	13	7	8	6	8	2	1	0	0	0	0	0	0	0	0	0
Amazonia	Diospyros_guianensis	4	10	19	20	18	17	18	20	16	20	18	22	21	27	21	26	21	23	19	18	17	18	18	11	9	9	1	0	0	0	0
Amazonia	Swartzia_cardiosperma	6	8	13	13	12	8	13	11	12	12	13	7	14	14	8	10	8	9	4	8	5	8	2	3	2	0	0	0	0	0	0
Amazonia	Tachigali_guianensis	4	8	12	7	12	14	12	12	15	19	15	15	16	12	7	5	9	11	14	8	8	8	3	3	0	0	0	0	0	0	0
Amazonia	Moquilea_egleri	1	8	8	3	11	11	11	11	13	5	13	13	16	12	15	14	14	18	19	16	6	6	3	2	0	0	0	0	0	0	0
Amazonia	Aniba_canelilla	0	2	4	3	10	5	7	17	11	18	13	12	12	14	12	9	7	9	13	13	6	1	1	0	0	0	0	0	0	0	0
Amazonia	Sorocea_steinbachii	10	15	15	9	10	18	14	14	19	19	19	19	18	18	11	15	17	17	10	12	17	16	10	6	6	2	0	0	0	0	0
Amazonia	Astrocaryum_aculeatum	8	5	3	8	6	8	11	7	10	12	12	12	14	21	16	19	20	13	10	15	10	12	7	2	2	0	0	0	0	0	0
Amazonia	Mauritiella_armata	2	4	9	7	8	8	8	9	13	13	20	16	18	14	16	21	17	26	33	30	30	41	47	40	36	19	10	0	0	0	0
Amazonia	Eugenia_cupulata	0	2	6	5	10	11	14	8	6	6	6	4	4	4	5	4	6	6	6	4	1	0	0	0	0	0	0	0	0	0	0
Amazonia	Chrysophyllum_cuneifolium	1	3	10	8	14	13	16	12	14	11	13	14	18	13	15	15	19	12	15	13	8	7	7	2	0	0	0	0	0	0	0
Amazonia	Trattinnickia_burserifolia	3	5	1	3	5	3	8	3	2	4	2	1	1	1	2	2	2	4	3	1	0	0	0	0	0	0	0	0	0	0	0
Amazonia	Poulsenia_armata	6	5	6	14	16	12	19	19	20	17	16	18	19	16	21	14	21	17	22	17	14	20	11	5	3	2	1	0	0	0	0
Amazonia	Duguetia_spixiana	9	8	10	16	18	14	14	12	12	13	16	14	13	13	8	15	12	8	10	9	12	7	2	3	3	0	1	0	0	0	0
Amazonia	Hymenopus_oblongifolius	10	16	10	7	10	9	3	11	7	7	5	2	9	16	8	3	2	6	3	6	1	4	1	1	0	0	0	0	0	0	0
Amazonia	Micrandra_spruceana	9	11	22	15	13	13	19	13	16	18	9	17	11	15	14	18	15	20	16	11	10	6	5	3	4	0	1	0	0	0	0
Amazonia	Triplaris_weigeltiana	3	10	13	13	8	14	15	16	18	14	13	17	24	18	30	26	16	17	31	21	24	28	18	18	11	4	0	0	0	0	0
Amazonia	Protium_nodulosum	3	3	8	9	12	16	8	12	18	15	11	15	19	17	10	18	13	10	6	8	17	12	4	3	2	0	0	0	0	0	0
Amazonia	Ptychopetalum_uncinatum	2	11	11	11	16	14	11	20	14	15	12	9	13	20	26	18	16	17	18	17	18	7	10	6	3	0	0	0	0	0	0
Amazonia	Thyrsodium_spruceanum	0	0	1	0	1	0	1	0	0	0	0	0	0	1	0	0	0	0	0	0	0	0	0	0	0	0	0	0	0	0	0
Amazonia	Discocarpus_essequeboensis	10	21	13	18	17	14	15	14	20	19	19	19	18	13	15	17	19	20	10	15	12	9	11	9	4	3	0	0	0	0	0
Amazonia	Guarea_silvatica	3	3	5	6	3	5	2	5	4	5	1	4	4	4	2	1	1	1	2	1	2	0	1	0	0	0	0	0	0	0	0
Amazonia	Casearia_arborea	2	3	4	3	2	4	2	2	5	1	1	1	1	2	0	0	2	2	1	0	1	0	0	0	0	0	0	0	0	0	0
Amazonia	Terminalia_amazonia	4	6	6	6	10	6	4	7	2	6	7	1	6	3	0	3	1	5	1	0	1	1	2	0	0	0	0	0	0	0	0
Amazonia	Protium_rhoifolium	3	5	10	5	7	13	5	9	15	11	16	12	12	9	2	7	6	11	3	4	4	3	1	0	0	0	0	0	0	0	0
Amazonia	Hirtella_bicornis	6	9	8	17	15	10	14	10	12	17	11	14	9	13	7	6	8	10	5	8	2	4	0	0	1	0	0	0	0	0	0
Amazonia	Licania_kunthiana	7	7	10	9	13	14	17	14	20	19	13	17	17	13	16	14	23	28	16	16	18	18	18	8	0	0	0	0	0	0	0
Amazonia	Simaba_polyphylla	0	0	0	6	5	2	3	2	2	3	3	0	6	1	1	0	0	3	2	0	0	0	0	0	0	0	0	0	0	0	0
Amazonia	Sorocea_briquetii	8	8	13	12	7	18	11	4	11	11	6	3	8	9	7	10	2	7	5	3	2	3	0	0	1	0	0	0	0	0	0
Amazonia	Diplotropis_purpurea	9	5	1	2	4	4	3	4	0	1	2	0	4	1	3	2	1	0	0	0	0	0	0	0	0	0	0	0	0	0	0
Amazonia	Eschweilera_tessmannii	6	12	13	11	13	9	14	3	9	8	5	6	3	11	2	10	3	5	4	5	3	3	1	1	0	0	0	0	0	0	0
Amazonia	Handroanthus_serratifolius	3	1	3	1	1	4	1	1	1	1	0	0	0	0	0	1	1	2	0	0	0	0	0	0	0	0	0	0	0	0	0
Amazonia	Maburea_trinervis	6	11	12	17	14	15	9	16	14	12	15	15	20	18	20	25	21	28	27	23	28	27	12	15	6	5	0	0	0	0	0
Amazonia	Hebepetalum_humiriifolium	4	6	1	5	3	0	3	1	3	2	1	0	0	1	2	0	0	2	0	0	0	0	0	0	0	0	0	0	0	0	0
Amazonia	Rinorea_viridifolia	6	7	12	15	11	12	14	17	8	15	13	11	10	14	10	10	9	7	11	4	4	5	4	1	0	0	0	0	0	0	0
Amazonia	Lecythis_lurida	7	1	2	4	2	0	2	1	1	1	2	0	0	1	0	1	0	1	0	3	0	0	0	0	0	0	0	0	0	0	0
Amazonia	Ampelocera_edentula	0	1	0	3	1	0	0	0	0	0	1	0	0	0	0	0	0	0	0	0	0	0	0	0	0	0	0	0	0	0	0
Amazonia	Ocotea_cujumary	1	3	5	4	4	3	2	0	0	0	1	0	0	0	1	0	0	0	0	0	0	0	0	0	0	0	0	0	0	0	0
Amazonia	Pseudopiptadenia_psilostachya	7	2	7	4	6	7	2	10	2	7	3	5	3	2	0	2	3	2	2	2	2	2	0	0	0	0	0	0	0	0	0
Amazonia	Leonia_crassa	14	12	11	20	15	14	13	9	13	13	14	5	7	13	10	8	11	11	9	10	6	7	2	0	2	0	0	0	0	0	0
Amazonia	Protium_aracouchini	3	5	12	9	4	11	5	3	5	2	7	7	6	6	2	4	2	5	1	0	1	1	1	0	0	0	0	0	0	0	0
Amazonia	Leptolobium_nitens	8	8	6	7	8	12	25	19	16	20	11	17	26	17	27	15	16	18	15	13	20	16	10	8	4	2	0	0	0	0	0
Amazonia	Dicymbe_altsonii	4	8	17	14	20	21	21	11	26	24	24	27	24	30	21	18	33	21	20	15	18	15	15	16	6	5	0	0	0	0	0
Amazonia	Grias_neuberthii	7	7	8	11	8	14	10	15	15	16	13	16	20	16	12	18	15	16	12	13	20	11	8	2	4	0	0	0	0	0	0
Amazonia	Lunania_parviflora	10	7	12	8	9	12	7	10	11	11	7	10	4	10	9	3	8	5	6	8	1	2	0	0	0	0	0	0	0	0	0
Amazonia	Guapira_venosa	11	17	9	14	6	10	13	9	12	15	5	7	8	8	7	6	4	8	5	8	4	3	1	0	0	0	0	0	0	0	0
Amazonia	Pausandra_trianae	8	5	17	8	12	14	13	14	9	14	10	4	13	12	10	8	6	9	7	2	2	3	2	0	0	0	0	0	0	0	0
Amazonia	Rhodostemonodaphne_grandis	1	1	5	5	8	11	10	10	11	5	10	8	13	5	8	8	13	3	7	8	1	2	0	0	0	0	0	0	0	0	0
Amazonia	Rinoreocarpus_ulei	7	6	6	12	13	4	7	10	14	16	18	12	11	14	17	16	14	13	18	15	18	7	1	1	0	0	0	0	0	0	0
Amazonia	Brosimum_utile	3	1	5	3	4	3	3	3	0	3	1	0	1	1	2	2	0	0	0	2	0	0	0	0	0	0	0	0	0	0	0
Amazonia	Hieronyma_alchorneoides	7	7	4	6	7	6	6	10	9	12	14	6	11	8	9	10	12	7	9	11	8	4	1	1	1	0	0	0	0	0	0
Amazonia	Taralea_oppositifolia	13	10	9	7	4	5	7	8	10	9	6	6	6	4	3	7	5	2	5	3	2	2	0	1	0	0	0	0	0	0	0
Amazonia	Trichilia_septentrionalis	1	3	8	7	5	13	7	7	7	11	5	7	8	3	5	4	4	3	2	2	2	0	0	0	0	0	0	0	0	0	0
Amazonia	Tabebuia_aurea	4	2	13	17	17	18	10	17	23	23	22	19	19	26	20	18	15	27	26	29	35	41	32	21	15	11	0	0	0	0	0
Amazonia	Eperua_purpurea	12	18	14	18	22	11	10	12	26	17	17	20	17	17	13	19	17	8	12	18	7	14	5	2	2	0	0	0	0	0	0
Amazonia	Micropholis_gardneriana	2	6	11	9	12	17	20	17	27	26	27	32	27	23	29	24	39	41	31	30	16	14	22	21	17	8	0	0	0	0	0
Amazonia	Cecropia_obtusa	4	4	5	11	14	9	14	16	20	20	20	19	12	13	14	12	9	8	11	7	9	3	2	0	0	0	0	0	0	0	0
Amazonia	Helicostylis_pedunculata	1	4	3	7	3	1	2	4	2	4	2	0	0	3	0	1	0	0	0	0	0	0	0	0	0	0	0	0	0	0	0
Amazonia	Ocotea_leucoxylon	10	10	11	18	11	18	17	16	17	15	18	18	20	18	10	9	11	11	11	11	9	10	2	2	0	0	0	0	0	0	0
Amazonia	Virola_multinervia	2	1	3	3	5	3	1	0	3	3	0	1	2	0	2	2	0	0	1	1	0	0	0	0	0	0	0	0	0	0	0
Amazonia	Talisia_squarrosa	12	14	7	18	12	8	12	10	14	15	14	10	8	7	10	13	8	6	3	1	7	2	4	1	0	0	0	0	0	0	0
Amazonia	Inga_nobilis	3	6	4	7	5	7	3	1	3	4	2	4	2	4	2	2	1	0	0	0	1	0	0	0	0	0	0	0	0	0	0
Amazonia	Byrsonima_densa	4	4	4	5	5	6	14	7	13	13	15	24	18	15	20	16	26	28	21	27	23	17	1	0	0	0	0	0	0	0	0
Amazonia	Micrandropsis_scleroxylon	15	12	12	14	11	12	14	7	13	13	11	10	11	9	12	14	10	9	11	12	6	6	0	0	0	0	0	0	0	0	0
Amazonia	Clarisia_biflora	4	6	4	4	1	5	4	1	0	3	2	0	2	3	0	1	0	1	0	1	0	0	0	0	0	0	0	0	0	0	0
Amazonia	Lecythis_poiteaui	7	5	8	7	3	3	5	0	4	0	1	1	1	5	1	2	2	1	1	1	1	0	0	0	0	0	0	0	0	0	0
Amazonia	Ocotea_canaliculata	4	5	1	4	1	1	2	1	1	1	0	0	1	0	0	1	0	0	0	0	0	0	0	0	0	0	0	0	0	0	0
Amazonia	Couratari_guianensis	1	0	0	0	0	0	0	0	0	0	0	0	0	0	0	0	0	0	0	0	0	0	0	0	0	0	0	0	0	0	0
Amazonia	Vochysia_vismiifolia	4	4	4	5	7	2	5	2	4	4	5	4	5	3	2	1	2	1	1	0	0	1	1	0	0	0	0	0	0	0	0
Amazonia	Oenocarpus_mapora	0	4	3	1	0	3	2	1	1	0	1	0	1	0	0	0	0	1	0	0	0	0	0	0	0	0	0	0	0	0	0
Amazonia	Myrcia_hylobates	3	2	2	7	9	7	12	10	10	9	14	19	17	15	24	18	19	18	15	13	6	1	0	0	0	0	0	0	0	0	0
Amazonia	Casearia_sylvestris	1	3	1	0	0	2	0	0	0	0	0	0	1	0	0	0	0	0	0	0	0	0	0	0	0	0	0	0	0	0	0
Amazonia	Ficus_maxima	9	4	6	4	6	5	5	6	2	5	2	0	1	4	0	1	2	1	1	1	0	0	0	0	0	0	0	0	0	0	0
Amazonia	Glycydendron_amazonicum	0	0	0	0	0	0	0	0	0	0	0	0	0	0	0	0	0	0	0	0	0	0	0	0	0	0	0	0	0	0	0
Amazonia	Hydrochorea_corymbosa	3	7	10	7	6	9	5	7	9	5	4	5	7	6	5	4	2	3	1	2	0	1	0	0	0	0	0	0	0	0	0
Amazonia	Tapirira_obtusa	7	1	1	2	2	0	0	1	1	1	1	0	1	1	0	1	0	0	0	0	0	0	0	0	0	0	0	0	0	0	0
Amazonia	Trattinnickia_glaziovii	9	7	6	14	5	3	4	2	9	6	6	3	6	6	4	2	4	2	2	1	2	0	0	0	0	0	0	0	0	0	0
Amazonia	Licaria_brasiliensis	0	3	6	6	5	9	5	3	5	0	1	0	1	0	0	1	0	0	0	0	0	0	0	0	0	0	0	0	0	0	0
Amazonia	Inga_auristellae	2	4	9	10	6	13	11	13	14	13	10	13	17	15	13	17	7	7	6	8	10	6	3	0	0	0	0	0	0	0	0
Amazonia	Pouteria_egregia	9	6	6	5	5	6	3	4	7	9	6	6	4	5	3	3	3	1	0	1	1	0	1	0	0	0	0	0	0	0	0
Amazonia	Inga_umbellifera	3	3	5	7	3	5	5	3	4	3	3	2	1	1	2	1	1	0	0	0	0	0	0	0	0	0	0	0	0	0	0
Amazonia	Cecropia_ficifolia	1	4	9	8	11	19	16	10	10	14	7	16	10	10	8	8	7	2	4	2	8	5	1	0	0	0	0	0	0	0	0
Amazonia	Guazuma_ulmifolia	6	6	3	4	4	4	4	3	1	2	3	1	1	0	0	1	0	0	0	0	0	0	0	0	0	0	0	0	0	0	0
Amazonia	Crudia_bracteata	9	11	9	7	7	5	9	7	8	5	10	3	6	3	2	5	4	2	3	3	1	1	1	1	0	0	0	0	0	0	0
Amazonia	Ocotea_aurantiodora	2	2	2	6	10	7	8	6	8	9	7	3	2	2	1	2	0	2	0	0	0	0	0	0	0	0	0	0	0	0	0
Amazonia	Matayba_arborescens	2	7	5	7	6	7	8	4	4	6	2	4	1	3	1	1	1	1	1	1	0	0	0	0	0	0	0	0	0	0	0
Amazonia	Heterostemon_mimosoides	4	17	11	16	24	13	18	12	22	24	19	19	19	20	12	20	13	17	14	17	15	11	7	3	0	0	0	0	0	0	0
Amazonia	Pourouma_tomentosa	2	3	7	6	6	12	7	7	8	9	7	6	8	5	8	5	0	3	0	1	0	0	0	0	0	0	0	0	0	0	0
Amazonia	Guarea_carinata	1	1	1	2	1	2	0	0	1	0	2	1	2	1	0	0	0	0	0	0	0	0	0	0	0	0	0	0	0	0	0
Amazonia	Mouriri_acutiflora	2	5	9	10	11	6	9	13	11	13	11	16	12	13	20	18	12	16	11	14	11	8	2	0	0	0	0	0	0	0	0
Amazonia	Protium_subserratum	2	2	5	5	1	0	1	1	0	1	1	0	1	1	1	0	0	0	0	0	0	0	0	0	0	0	0	0	0	0	0
Amazonia	Caraipa_densifolia	8	12	5	7	10	8	7	9	9	14	5	5	6	6	4	9	8	3	2	1	3	0	0	0	0	0	0	0	0	0	0
Amazonia	Pouteria_retinervis	1	4	5	3	7	8	11	10	10	1	6	4	8	4	3	3	0	1	0	0	0	0	0	0	0	0	0	0	0	0	0
Amazonia	Protium_unifoliolatum	3	2	11	6	11	8	8	4	9	12	12	11	14	10	15	13	12	16	12	14	5	2	0	0	0	0	0	0	0	0	0
Amazonia	Astrocaryum_jauari	6	10	10	14	8	13	14	11	18	18	8	9	12	13	14	10	7	9	9	7	1	3	1	1	0	0	0	0	0	0	0
Amazonia	Inga_punctata	2	2	1	4	0	2	5	0	1	3	1	1	0	0	1	0	0	2	0	0	0	0	0	0	0	0	0	0	0	0	0
Amazonia	Swartzia_reticulata	3	4	4	3	2	0	6	3	2	3	0	2	0	1	0	2	1	1	1	0	1	0	0	0	0	0	0	0	0	0	0
Amazonia	Iryanthera_hostmannii	7	4	5	5	5	3	5	3	2	4	1	0	1	0	0	2	2	0	0	0	0	0	1	0	0	0	0	0	0	0	0
Amazonia	Ocotea_glomerata	2	0	6	7	3	2	1	2	0	0	0	0	0	0	0	0	0	0	0	0	0	0	0	0	0	0	0	0	0	0	0
Amazonia	Eschweilera_rufifolia	8	6	14	12	5	13	9	6	11	7	6	1	10	2	4	7	2	1	0	2	0	1	1	0	0	0	0	0	0	0	0
Amazonia	Acosmium_cardenasii	3	7	16	21	15	16	25	18	23	24	24	17	21	15	21	21	14	15	21	21	15	12	15	10	4	0	0	0	0	0	0
Amazonia	Roucheria_columbiana	4	5	3	4	2	1	3	0	3	5	0	1	3	2	2	0	0	0	0	0	0	0	0	0	0	0	0	0	0	0	0
Amazonia	Amanoa_guianensis	3	4	5	4	8	6	9	13	11	12	27	18	16	17	23	18	22	18	21	30	20	18	9	1	0	0	0	0	0	0	0
Amazonia	Pouteria_hispida	2	1	3	1	2	2	0	1	0	1	0	0	1	0	0	0	0	0	0	0	0	0	0	0	0	0	0	0	0	0	0
Amazonia	Inga_heterophylla	1	2	2	2	1	2	1	0	1	0	0	0	2	0	0	0	0	0	0	0	0	0	0	0	0	0	0	0	0	0	0
Amazonia	Ruizterania_albiflora	1	2	8	10	15	17	12	19	16	13	8	12	13	10	12	16	11	5	18	14	8	6	0	0	0	0	0	0	0	0	0
Amazonia	Perebea_guianensis	3	2	6	1	2	0	3	2	1	0	1	1	1	0	0	2	0	1	0	0	0	0	0	0	0	0	0	0	0	0	0
Amazonia	Carapa_surinamensis	3	4	3	2	2	3	2	3	2	1	1	0	1	0	3	1	0	0	0	1	0	0	0	0	0	0	0	0	0	0	0
Amazonia	Hevea_spruceana	4	10	8	11	14	13	15	14	17	11	16	15	15	8	19	15	16	17	20	26	10	7	0	1	1	0	0	0	0	0	0
Amazonia	Protium_pilosissimum	15	5	6	9	5	5	4	5	8	7	8	7	3	4	3	2	4	2	2	2	2	0	0	0	0	0	0	0	0	0	0
Amazonia	Inga_pezizifera	4	6	5	2	8	2	3	5	4	1	2	0	1	1	1	0	2	0	0	1	0	0	0	0	0	0	0	0	0	0	0
Amazonia	Parkia_nitida	0	0	2	1	1	0	1	0	0	0	0	0	0	0	0	0	0	0	0	0	0	0	0	0	0	0	0	0	0	0	0
Amazonia	Guarea_gomma	1	5	6	7	5	10	4	5	7	7	5	3	10	4	2	5	1	2	1	2	0	1	0	0	0	0	0	0	0	0	0
Amazonia	Micrandra_glabra	0	0	4	5	6	8	12	15	10	11	15	11	18	18	19	30	21	23	28	31	33	45	33	20	3	0	0	0	0	0	0
Amazonia	Tachigali_vaupesiana	8	7	5	7	13	10	10	9	14	17	13	16	22	21	25	22	30	17	25	32	21	28	13	4	1	0	0	0	0	0	0
Amazonia	Bertholletia_excelsa	2	1	3	6	1	3	5	2	2	1	4	1	0	0	0	1	0	0	0	0	0	0	0	0	0	0	0	0	0	0	0
Amazonia	Ouratea_discophora	9	8	7	13	6	7	8	15	9	12	14	12	13	10	11	14	6	5	8	7	2	1	0	0	0	0	0	0	0	0	0
Amazonia	Perebea_xanthochyma	2	4	7	8	8	12	7	7	7	8	6	4	10	5	2	6	1	3	1	1	0	0	1	0	0	0	0	0	0	0	0
Amazonia	Chrysophyllum_lucentifolium	4	2	2	9	7	7	9	6	7	7	13	11	7	7	8	6	6	4	1	3	0	0	0	0	0	0	0	0	0	0	0
Amazonia	Paramachaerium_ormosioides	4	9	9	9	7	8	1	7	5	4	5	5	3	3	6	1	4	2	2	2	2	0	0	0	0	0	0	0	0	0	0
Amazonia	Astronium_lecointei	0	0	0	0	0	0	0	0	0	0	0	0	0	0	0	0	0	0	0	0	0	0	0	0	0	0	0	0	0	0	0
Amazonia	Ocotea_aciphylla	1	4	5	0	0	1	0	2	0	2	0	0	0	0	1	1	0	0	0	1	0	0	0	0	0	0	0	0	0	0	0
Amazonia	Sextonia_rubra	2	4	1	3	4	0	1	2	2	1	0	0	0	0	0	0	0	0	0	1	0	0	0	0	0	0	0	0	0	0	0
Amazonia	Sloanea_floribunda	1	10	5	5	5	4	2	1	3	1	0	2	2	1	0	0	1	1	0	0	0	0	0	0	0	0	0	0	0	0	0
Amazonia	Fusaea_longifolia	0	0	0	0	0	0	1	0	0	0	0	0	0	0	0	0	0	0	0	0	0	0	0	0	0	0	0	0	0	0	0
Amazonia	Neea_floribunda	3	6	2	2	2	2	2	1	2	1	0	0	0	0	0	0	0	1	0	1	0	0	0	0	0	0	0	0	0	0	0
Amazonia	Pouteria_bilocularis	3	3	10	6	7	5	3	3	5	2	2	2	3	3	0	2	2	0	0	0	0	0	0	0	0	0	0	0	0	0	0
Amazonia	Astrocaryum_chambira	5	5	12	12	12	16	11	13	11	16	9	9	14	8	5	11	3	6	6	4	6	1	1	0	0	0	0	0	0	0	0
Amazonia	Mollia_gracilis	3	10	8	15	15	15	8	18	19	8	14	12	8	6	11	11	14	7	6	9	4	5	1	0	0	0	0	0	0	0	0
Amazonia	Micropholis_williamii	1	1	0	0	0	1	0	1	0	3	0	0	0	0	0	0	0	1	0	0	0	0	0	0	0	0	0	0	0	0	0
Amazonia	Matisia_bracteolosa	1	2	6	6	6	13	8	11	14	13	13	16	20	16	15	20	20	14	16	12	21	9	2	0	0	0	0	0	0	0	0
Amazonia	Chaetocarpus_echinocarpus	7	11	5	10	7	12	4	7	6	6	7	4	6	1	6	2	3	2	1	3	1	0	0	0	0	0	0	0	0	0	0
Amazonia	Oxandra_mediocris	4	9	7	9	9	6	7	8	9	3	2	3	3	2	1	2	0	1	1	1	0	1	0	0	0	0	0	0	0	0	0
Amazonia	Eugenia_ramiflora	0	0	0	0	0	0	0	0	0	0	0	0	0	0	0	0	0	0	0	0	0	0	0	0	0	0	0	0	0	0	0
Amazonia	Iryanthera_ulei	7	10	2	12	5	2	9	7	3	2	6	1	3	3	2	3	1	3	0	1	0	0	1	0	0	0	0	0	0	0	0
Amazonia	Lecythis_pisonis	2	1	0	0	1	0	0	0	0	0	0	0	0	0	0	0	0	0	0	0	0	0	0	0	0	0	0	0	0	0	0
Amazonia	Protium_robustum	3	4	2	3	0	0	0	0	2	0	0	1	0	0	0	0	0	0	0	0	0	0	0	0	0	0	0	0	0	0	0
Amazonia	Theobroma_sylvestre	4	3	7	3	1	0	1	2	1	1	1	1	2	3	0	1	2	1	0	0	1	0	0	0	0	0	0	0	0	0	0
Amazonia	Miconia_chrysophylla	5	8	14	5	2	5	7	1	2	2	3	1	2	2	0	0	1	0	0	1	0	0	0	0	0	0	0	0	0	0	0
Amazonia	Swartzia_panacoco	8	4	8	1	2	1	3	5	1	1	1	3	2	4	1	1	0	0	0	0	0	0	0	0	0	0	0	0	0	0	0
Amazonia	Amanoa_oblongifolia	5	8	6	9	8	11	6	8	16	16	15	11	11	18	24	13	20	18	23	16	14	12	2	0	0	0	0	0	0	0	0
Amazonia	Alexa_confusa	13	8	9	18	4	10	16	6	6	12	7	9	7	9	1	12	6	3	2	3	2	0	0	0	0	0	0	0	0	0	0
Amazonia	Matayba_oligandra	0	3	1	1	2	1	5	3	0	0	1	1	1	0	1	0	2	0	2	0	0	0	0	0	0	0	0	0	0	0	0
Amazonia	Micrandra_sprucei	0	4	4	2	6	4	6	7	19	10	13	14	15	22	19	15	23	22	21	28	31	34	14	5	0	0	0	0	0	0	0
Amazonia	Cedrelinga_cateniformis	11	3	6	5	1	3	2	3	1	2	1	0	3	0	1	0	0	2	0	0	0	0	0	0	0	0	0	0	0	0	0
Amazonia	Geissospermum_argenteum	6	7	7	9	5	3	3	3	3	0	3	3	0	6	2	1	0	1	1	0	0	0	0	0	0	0	0	0	0	0	0
Amazonia	Astronium_graveolens	0	0	0	2	1	3	0	0	0	0	0	0	0	0	0	0	0	0	0	0	0	0	0	0	0	0	0	0	0	0	0
Amazonia	Duroia_velutina	1	9	4	11	6	13	20	16	22	19	30	19	26	23	20	25	19	16	12	13	9	8	4	3	0	0	0	0	0	0	0
Amazonia	Naucleopsis_krukovii	3	1	3	0	0	1	2	0	0	1	0	0	0	0	0	0	0	0	0	0	0	0	0	0	0	0	0	0	0	0	0
Amazonia	Talisia_subalbens	1	1	5	3	8	11	13	11	14	9	14	14	19	13	20	21	24	25	26	25	11	0	0	0	0	0	0	0	0	0	0
Amazonia	Lacmellea_aculeata	2	1	1	2	0	0	0	0	0	0	0	0	0	0	0	0	0	0	0	0	0	0	0	0	0	0	0	0	0	0	0
Amazonia	Mouriri_grandiflora	8	7	9	9	11	5	8	1	4	5	7	3	4	0	3	0	1	3	3	1	2	0	0	0	0	0	0	0	0	0	0
Amazonia	Sloanea_pubescens	3	12	12	13	10	13	10	11	11	9	7	6	7	5	5	4	2	3	2	1	2	2	1	0	0	0	0	0	0	0	0
Amazonia	Ptychopetalum_olacoides	0	1	0	0	0	0	0	0	0	0	0	0	0	0	0	0	0	0	0	0	0	0	0	0	0	0	0	0	0	0	0
Amazonia	Macrolobium_limbatum	5	4	2	0	1	0	0	0	3	0	1	0	1	0	0	0	0	0	0	0	0	0	0	0	0	0	0	0	0	0	0
Amazonia	Terminalia_dichotoma	8	4	7	4	2	4	5	3	2	2	1	2	1	1	0	0	1	0	1	1	0	0	0	0	0	0	0	0	0	0	0
Amazonia	Pourouma_villosa	2	5	9	4	4	2	4	1	4	0	2	0	1	3	0	0	0	0	1	0	0	0	0	0	0	0	0	0	0	0	0
Amazonia	Anadenanthera_colubrina	5	12	14	12	14	10	10	15	7	11	13	7	10	8	8	9	3	6	2	4	2	2	0	0	0	0	0	0	0	0	0
Amazonia	Capirona_macrophylla	4	2	5	6	8	2	4	3	2	7	1	2	2	2	1	0	1	0	1	0	0	0	0	0	0	0	0	0	0	0	0
Amazonia	Matayba_guianensis	8	10	16	5	14	7	6	7	12	8	7	4	9	6	7	6	9	0	2	1	1	0	0	0	0	0	0	0	0	0	0
Amazonia	Tachigali_melinonii	1	2	1	0	1	0	0	0	2	0	1	0	0	1	0	0	0	0	0	0	0	0	0	0	0	0	0	0	0	0	0
Amazonia	Ormosia_coutinhoi	5	7	11	8	6	3	3	1	3	3	1	2	1	0	0	1	0	0	2	0	0	0	0	0	0	0	0	0	0	0	0
Amazonia	Pera_bicolor	2	7	4	5	5	4	4	1	6	5	8	0	3	2	2	1	1	3	0	1	0	1	0	0	0	0	0	0	0	0	0
Amazonia	Hymenaea_oblongifolia	0	2	2	0	0	0	0	0	0	0	0	0	1	0	0	0	0	0	0	0	0	0	0	0	0	0	0	0	0	0	0
Amazonia	Eriotheca_globosa	1	3	0	1	2	0	1	0	0	1	1	0	0	0	0	0	0	0	0	0	0	0	0	0	0	0	0	0	0	0	0
Amazonia	Mouriri_duckeana	0	5	1	1	0	1	0	0	0	0	0	0	0	0	0	0	0	0	0	0	0	0	0	0	0	0	0	0	0	0	0
Amazonia	Tachigali_poeppigiana	8	3	4	9	11	7	10	8	10	6	6	4	4	5	2	6	1	4	2	3	0	0	0	0	0	0	0	0	0	0	0
Amazonia	Myrcia_fallax	1	1	0	0	0	0	0	0	1	0	0	0	0	0	0	0	0	0	0	0	0	0	0	0	0	0	0	0	0	0	0
Amazonia	Aspidosperma_spruceanum	0	0	2	0	0	0	0	0	0	0	0	0	0	0	0	0	0	0	0	0	0	0	0	0	0	0	0	0	0	0	0
Amazonia	Diospyros_vestita	0	7	0	3	5	1	1	0	0	0	1	1	0	0	0	0	0	0	0	0	0	0	0	0	0	0	0	0	0	0	0
Amazonia	Lindackeria_paludosa	2	0	2	0	0	1	1	0	0	0	0	0	0	0	0	0	0	0	0	0	0	0	0	0	0	0	0	0	0	0	0
Amazonia	Alchornea_triplinervia	5	3	8	6	6	12	8	11	13	13	9	8	13	11	5	9	3	4	1	3	1	0	0	0	0	0	0	0	0	0	0
Amazonia	Brosimum_parinarioides	0	0	0	0	0	0	0	0	0	0	0	0	0	0	0	0	0	0	0	0	0	0	0	0	0	0	0	0	0	0	0
Amazonia	Licania_laxiflora	4	6	3	7	4	1	3	4	3	4	2	2	1	2	2	1	0	0	0	0	0	0	0	0	0	0	0	0	0	0	0
Amazonia	Wettinia_maynensis	4	6	7	9	5	12	9	13	10	13	10	7	12	7	6	5	3	3	3	3	1	0	0	0	0	0	0	0	0	0	0
Amazonia	Clathrotropis_brachypetala	1	4	2	5	4	1	3	2	1	2	1	0	1	2	0	0	1	0	0	0	0	0	0	0	0	0	0	0	0	0	0
Amazonia	Clathrotropis_glaucophylla	6	4	10	11	5	7	12	13	11	11	16	12	13	22	26	23	22	19	24	23	8	4	2	0	0	0	0	0	0	0	0
Amazonia	Lacistema_aggregatum	0	1	1	0	1	1	0	0	0	0	0	0	0	0	0	0	0	0	0	0	0	0	0	0	0	0	0	0	0	0	0
Amazonia	Tachigali_alba	0	0	0	0	0	0	0	0	0	0	0	0	0	0	0	0	0	0	0	0	0	0	0	0	0	0	0	0	0	0	0
Amazonia	Tachigali_paraensis	0	3	4	4	6	2	6	1	0	1	3	1	0	0	0	0	0	0	0	0	0	0	0	0	0	0	0	0	0	0	0
Amazonia	Xylopia_benthamii	4	2	1	1	5	0	0	1	0	1	0	0	0	0	0	0	0	0	0	0	0	0	0	0	0	0	0	0	0	0	0
Amazonia	Bocoa_viridiflora	1	3	1	0	1	1	2	2	0	1	0	1	0	0	1	0	0	0	0	0	0	0	0	0	0	0	0	0	0	0	0
Amazonia	Pouteria_multiflora	3	4	5	1	4	5	6	4	5	7	5	1	2	5	0	0	0	0	0	1	0	0	0	0	0	0	0	0	0	0	0
Amazonia	Croton_megalodendron	7	11	10	16	15	10	6	7	4	11	5	7	7	5	6	4	4	5	1	2	2	1	0	0	0	0	0	0	0	0	0
Amazonia	Inga_splendens	3	0	0	0	1	0	0	0	1	0	0	0	0	0	0	0	0	0	0	0	0	0	0	0	0	0	0	0	0	0	0
Amazonia	Ruizodendron_ovale	3	3	2	0	0	4	0	0	0	0	0	1	0	0	0	0	0	0	0	0	0	0	0	0	0	0	0	0	0	0	0
Amazonia	Hirtella_triandra	8	9	3	1	1	2	2	1	0	2	1	1	1	0	0	0	0	1	0	0	0	0	0	0	0	0	0	0	0	0	0
Amazonia	Swartzia_corrugata	0	0	0	0	0	0	0	0	0	0	1	0	0	0	0	0	0	0	0	0	0	0	0	0	0	0	0	0	0	0	0
Amazonia	Chaunochiton_kappleri	0	1	0	0	0	0	0	0	0	0	0	0	0	0	0	0	0	0	0	0	0	0	0	0	0	0	0	0	0	0	0
Amazonia	Peltogyne_gracilipes	6	8	9	12	11	16	13	17	13	13	7	7	7	4	6	11	0	7	6	7	1	5	0	0	0	0	0	0	0	0	0
Amazonia	Eschweilera_andina	2	6	8	8	9	7	6	9	6	5	1	1	3	2	4	1	2	4	3	0	0	0	0	0	0	0	0	0	0	0	0
Amazonia	Phyllanthus_elsiae	0	7	6	5	6	8	10	13	9	11	16	10	15	17	21	21	14	24	30	28	27	28	5	0	0	0	0	0	0	0	0
Amazonia	Pouteria_rostrata	3	2	1	6	6	6	7	6	3	6	8	3	1	1	1	0	2	2	1	0	0	0	0	0	0	0	0	0	0	0	0
Amazonia	Aniba_guianensis	0	0	0	0	0	0	0	0	0	0	0	0	0	0	0	0	0	0	0	0	0	0	0	0	0	0	0	0	0	0	0
Amazonia	Inga_paraensis	1	0	0	0	0	0	0	1	0	0	0	0	0	0	0	0	0	0	0	0	0	0	0	0	0	0	0	0	0	0	0
Amazonia	Cecropia_membranacea	5	7	6	4	3	4	6	6	9	10	8	8	9	9	2	4	3	7	1	3	0	0	0	0	0	0	0	0	0	0	0
Amazonia	Quararibea_ochrocalyx	6	4	4	5	3	1	4	4	2	0	0	2	0	0	0	0	0	1	0	1	0	0	0	0	0	0	0	0	0	0	0
Amazonia	Swartzia_arborescens	0	0	0	0	0	0	0	0	0	0	0	0	0	0	0	0	0	0	0	0	0	0	0	0	0	0	0	0	0	0	0
Amazonia	Alchornea_discolor	5	6	8	11	8	11	10	8	11	7	2	4	5	3	4	5	0	1	1	1	0	0	0	0	0	0	0	0	0	0	0
Amazonia	Brosimum_alicastrum	1	5	0	1	2	0	0	1	0	0	0	1	1	0	1	0	0	0	0	0	0	0	0	0	0	0	0	0	0	0	0
Amazonia	Protium_divaricatum	3	9	10	12	9	7	10	5	4	9	4	4	5	1	3	0	2	2	0	2	1	0	0	0	0	0	0	0	0	0	0
Amazonia	Astrocaryum_chonta	6	7	10	6	9	10	10	12	16	8	13	9	8	12	7	6	5	7	4	3	3	1	0	0	0	0	0	0	0	0	0
Amazonia	Casearia_gossypiosperma	5	7	11	8	4	3	8	7	5	5	10	3	5	1	1	2	1	0	0	0	0	0	0	0	0	0	0	0	0	0	0
Amazonia	Urera_caracasana	2	5	9	7	8	7	6	8	10	8	8	6	8	4	4	2	2	3	2	1	0	0	0	0	0	0	0	0	0	0	0
Amazonia	Vismia_guianensis	1	1	0	1	0	0	0	0	0	0	0	0	0	0	0	0	0	0	0	0	0	0	0	0	0	0	0	0	0	0	0
Amazonia	Trichilia_schomburgkii	1	1	0	0	0	0	1	0	0	0	0	0	0	0	0	0	0	0	0	0	0	0	0	0	0	0	0	0	0	0	0
Amazonia	Cordia_nodosa	3	2	1	0	2	0	0	1	0	0	1	0	0	1	0	0	0	0	0	0	0	0	0	0	0	0	0	0	0	0	0
Amazonia	Ormosia_paraensis	2	1	1	0	0	0	0	0	0	0	0	0	0	0	0	0	0	0	0	0	0	0	0	0	0	0	0	0	0	0	0
Amazonia	Protium_guianense	0	2	1	0	0	1	0	0	0	0	0	0	0	0	0	0	0	0	0	0	0	0	0	0	0	0	0	0	0	0	0
Amazonia	Ocotea_percurrens	1	0	1	1	0	0	0	0	0	0	0	0	0	0	0	0	0	0	0	0	0	0	0	0	0	0	0	0	0	0	0
Amazonia	Deguelia_rariflora	4	6	7	4	12	7	5	9	11	9	6	13	6	6	2	4	3	4	1	2	1	0	0	0	0	0	0	0	0	0	0
Amazonia	Chrysophyllum_venezuelanense	3	3	0	0	0	0	0	0	0	0	0	0	0	0	0	0	0	0	0	0	0	0	0	0	0	0	0	0	0	0	0
Amazonia	Guatteria_schomburgkiana	2	1	1	2	0	0	0	0	0	0	0	0	0	0	0	0	0	0	0	0	0	0	0	0	0	0	0	0	0	0	0
Amazonia	Tovomita_schomburgkii	3	3	1	2	1	2	0	1	0	1	0	0	0	0	0	0	0	0	0	0	0	0	0	0	0	0	0	0	0	0	0
Amazonia	Pachira_insignis	5	1	7	3	3	4	4	3	2	0	3	1	3	0	0	0	0	0	0	0	0	0	0	0	0	0	0	0	0	0	0
Amazonia	Triplaris_americana	2	9	2	6	1	4	4	0	3	0	0	1	1	0	0	0	0	0	0	0	0	0	0	0	0	0	0	0	0	0	0
Amazonia	Allantoma_decandra	0	0	0	0	0	0	0	0	0	0	0	0	0	0	0	0	0	0	0	0	0	0	0	0	0	0	0	0	0	0	0
Amazonia	Cecropia_palmata	4	5	9	8	5	3	4	2	3	3	0	1	0	0	0	0	1	1	0	0	0	0	0	0	0	0	0	0	0	0	0
Amazonia	Guarea_pterorhachis	2	4	7	6	5	12	7	7	6	3	3	1	6	1	3	1	0	0	0	1	0	0	0	0	0	0	0	0	0	0	0
Amazonia	Nectandra_amazonum	3	10	11	10	10	14	8	7	9	4	7	6	7	4	4	4	3	1	2	3	0	0	0	0	0	0	0	0	0	0	0
Amazonia	Swartzia_laevicarpa	2	7	3	4	7	11	6	4	7	8	5	4	5	3	2	3	2	0	0	1	0	0	0	0	0	0	0	0	0	0	0
Amazonia	Protium_crenatum	3	6	3	3	2	1	4	1	2	2	1	2	2	1	0	0	1	0	0	0	0	0	0	0	0	0	0	0	0	0	0
Amazonia	Zygia_juruana	5	5	2	4	1	2	1	3	0	1	0	0	1	0	0	0	0	0	0	1	0	1	0	0	0	0	0	0	0	0	0
Amazonia	Trichilia_cipo	2	1	3	3	2	1	1	0	0	0	0	0	0	0	0	1	0	0	0	0	0	0	0	0	0	0	0	0	0	0	0
Amazonia	Vochysia_guianensis	6	5	3	3	4	2	2	2	0	0	1	1	2	1	1	1	0	0	0	0	0	0	0	0	0	0	0	0	0	0	0
Amazonia	Dacryodes_peruviana	7	3	5	6	1	3	4	1	0	0	0	2	1	1	0	1	0	0	0	0	0	0	0	0	0	0	0	0	0	0	0
Amazonia	Ocotea_cinerea	5	8	5	1	2	3	1	2	1	2	0	1	0	0	0	0	0	1	0	0	0	0	0	0	0	0	0	0	0	0	0
Amazonia	Terminalia_oblonga	3	6	2	1	3	3	0	0	1	0	1	0	0	0	0	0	0	0	0	0	0	0	0	0	0	0	0	0	0	0	0
Amazonia	Protium_krukovii	1	3	5	1	4	4	6	9	10	6	2	5	4	3	1	2	1	0	0	0	0	0	0	0	0	0	0	0	0	0	0
Amazonia	Vouacapoua_macropetala	0	4	2	6	7	8	9	13	12	13	17	21	20	15	26	21	21	27	26	30	24	18	1	0	0	0	0	0	0	0	0
Amazonia	Lacunaria_jenmanii	0	0	0	0	0	0	0	0	0	0	0	0	0	0	0	0	0	0	0	0	0	0	0	0	0	0	0	0	0	0	0
Amazonia	Nealchornea_yapurensis	2	0	2	2	0	1	1	0	0	0	0	0	0	0	0	0	0	0	0	0	0	0	0	0	0	0	0	0	0	0	0
Amazonia	Parinari_excelsa	3	4	1	0	2	0	1	0	0	0	0	0	0	0	0	0	0	0	0	0	0	0	0	0	0	0	0	0	0	0	0
Amazonia	Couratari_stellata	3	2	1	1	0	0	0	1	0	0	0	0	0	0	0	0	0	0	0	0	0	0	0	0	0	0	0	0	0	0	0
Amazonia	Micropholis_melinoniana	3	4	3	5	3	2	6	5	9	2	5	5	4	2	0	1	2	0	0	0	0	0	0	0	0	0	0	0	0	0	0
Amazonia	Pouteria_gomphiifolia	5	7	6	5	5	5	5	4	2	2	1	3	1	0	0	0	3	1	0	1	0	0	0	0	0	0	0	0	0	0	0
Amazonia	Duguetia_pycnastera	2	6	7	4	3	1	3	2	1	0	2	0	2	2	0	1	0	0	0	0	0	0	0	0	0	0	0	0	0	0	0
Amazonia	Micropholis_resinifera	4	3	1	0	0	0	0	0	0	0	0	0	0	0	0	0	0	0	0	0	0	0	0	0	0	0	0	0	0	0	0
Amazonia	Vantanea_guianensis	2	1	3	3	0	0	0	0	0	0	0	0	0	0	0	0	0	0	0	0	0	0	0	0	0	0	0	0	0	0	0
Amazonia	Eschweilera_tenuifolia	4	4	7	8	6	10	11	11	8	22	13	19	16	16	21	19	15	13	10	12	12	2	0	0	0	0	0	0	0	0	0
Amazonia	Hymenaea_parvifolia	2	0	0	0	0	0	0	0	0	0	0	0	0	0	0	0	0	0	0	0	0	0	0	0	0	0	0	0	0	0	0
Amazonia	Trymatococcus_amazonicus	1	0	0	0	0	0	0	0	0	0	0	0	0	0	0	0	0	0	0	0	0	0	0	0	0	0	0	0	0	0	0
Amazonia	Amphirrhox_longifolia	7	1	7	9	6	0	8	3	1	3	2	4	2	1	0	5	0	1	0	0	0	0	0	0	0	0	0	0	0	0	0
Amazonia	Inga_stenoptera	3	3	3	4	2	5	13	7	12	8	6	6	6	7	6	5	3	4	4	3	0	0	0	0	0	0	0	0	0	0	0
Amazonia	Pachira_aquatica	1	6	12	6	9	7	7	5	4	7	3	10	6	5	3	4	1	5	3	4	0	0	0	0	0	0	0	0	0	0	0
Amazonia	Mollia_speciosa	6	6	5	2	5	10	7	8	11	15	15	14	11	9	11	12	9	4	3	6	1	0	0	0	0	0	0	0	0	0	0
Amazonia	Protium_gallicum	5	8	5	5	3	4	3	3	3	0	1	0	1	2	0	0	0	0	0	1	0	0	0	0	0	0	0	0	0	0	0
Amazonia	Pseudomalmea_diclina	2	3	3	3	4	3	1	3	1	1	0	2	0	0	0	0	0	0	0	0	0	0	0	0	0	0	0	0	0	0	0
Amazonia	Trichilia_poeppigii	1	5	1	1	2	1	1	0	1	0	0	1	0	0	0	0	0	1	0	0	0	0	0	0	0	0	0	0	0	0	0
Amazonia	Byrsonima_stipulacea	2	11	5	7	7	4	11	2	3	1	0	2	2	0	0	2	2	1	0	0	0	0	0	0	0	0	0	0	0	0	0
Amazonia	Eperua_jenmanii	9	11	9	10	3	7	13	5	2	7	8	6	7	3	5	5	2	2	0	0	0	0	0	0	0	0	0	0	0	0	0
Amazonia	Poincianella_pluviosa	5	9	14	12	12	6	9	11	7	4	12	2	7	3	7	5	3	1	1	7	1	1	0	0	0	0	0	0	0	0	0
Amazonia	Castilla_ulei	0	0	0	0	1	0	0	0	0	0	0	0	0	0	0	0	0	0	0	0	0	0	0	0	0	0	0	0	0	0	0
Amazonia	Piranhea_longepedunculata	8	4	9	8	11	15	7	6	5	3	6	4	4	5	5	4	2	2	0	1	0	0	0	0	0	0	0	0	0	0	0
Amazonia	Couratari_multiflora	3	2	1	2	1	0	0	0	0	1	1	0	0	0	0	0	0	0	0	0	0	0	0	0	0	0	0	0	0	0	0
Amazonia	Guatteria_discolor	5	4	2	1	3	1	1	1	0	1	0	0	0	0	0	0	0	0	0	0	0	0	0	0	0	0	0	0	0	0	0
Amazonia	Leopoldinia_piassaba	7	7	12	7	13	5	4	10	11	5	0	3	5	3	8	4	6	2	2	1	0	0	0	0	0	0	0	0	0	0	0
Amazonia	Eugenia_florida	1	1	1	0	0	0	0	0	0	0	0	0	0	0	0	0	0	0	0	0	0	0	0	0	0	0	0	0	0	0	0
Amazonia	Inga_laurina	6	4	4	1	4	2	2	1	0	2	0	0	0	0	0	0	0	0	0	0	0	0	0	0	0	0	0	0	0	0	0
Amazonia	Jacaratia_digitata	2	0	0	0	0	0	0	0	0	0	0	0	0	0	0	0	0	0	0	0	0	0	0	0	0	0	0	0	0	0	0
Amazonia	Tetrathylacium_macrophyllum	3	3	9	6	6	12	7	8	7	7	1	3	7	3	3	2	1	1	0	2	0	0	0	0	0	0	0	0	0	0	0
Amazonia	Amaioua_glomerulata	1	3	6	6	2	5	3	6	6	4	4	3	3	2	1	2	0	0	0	0	0	0	0	0	0	0	0	0	0	0	0
Amazonia	Aspidosperma_parvifolium	2	2	1	2	0	0	1	0	0	0	0	1	0	0	0	0	0	0	0	0	0	0	0	0	0	0	0	0	0	0	0
Amazonia	Caraipa_grandifolia	0	6	3	3	6	6	6	6	3	0	3	0	0	1	0	3	0	0	0	0	0	0	0	0	0	0	0	0	0	0	0
Amazonia	Campsiandra_laurifolia	3	6	0	3	2	0	0	2	1	0	1	0	0	0	0	0	0	0	0	0	0	0	0	0	0	0	0	0	0	0	0
Amazonia	Mabea_trianae	7	4	7	7	15	15	12	15	10	13	19	15	7	12	8	10	11	10	10	12	6	2	0	0	0	0	0	0	0	0	0
Amazonia	Myrcia_umbraticola	0	2	1	0	0	0	0	0	0	0	0	0	0	0	0	0	0	0	0	0	0	0	0	0	0	0	0	0	0	0	0
Amazonia	Pouteria_opposita	0	2	4	1	1	1	1	0	0	0	0	1	0	0	0	0	0	0	0	0	0	0	0	0	0	0	0	0	0	0	0
Amazonia	Stryphnodendron_guianense	2	3	5	8	4	6	6	11	7	18	9	5	5	5	1	0	2	0	0	0	0	0	0	0	0	0	0	0	0	0	0
Amazonia	Myrcia_multiflora	5	7	6	8	4	12	8	8	5	7	8	9	4	10	3	1	4	1	0	3	1	0	0	0	0	0	0	0	0	0	0
Amazonia	Pouteria_campanulata	0	0	0	0	0	0	0	0	0	0	0	0	0	0	0	0	0	0	0	0	0	0	0	0	0	0	0	0	0	0	0
Amazonia	Hevea_pauciflora	9	6	11	1	3	2	6	5	1	1	0	0	1	2	0	1	0	0	0	0	0	0	0	0	0	0	0	0	0	0	0
Amazonia	Lecythis_chartacea	4	4	4	5	6	2	1	2	2	1	0	1	0	0	0	0	1	1	0	0	0	0	0	0	0	0	0	0	0	0	0
Amazonia	Xylopia_parviflora	3	6	8	3	6	12	1	11	9	14	16	17	8	5	6	6	2	5	6	1	1	0	0	0	0	0	0	0	0	0	0
Amazonia	Qualea_rosea	3	6	4	4	0	0	3	1	2	0	1	0	0	1	0	0	0	0	0	0	0	0	0	0	0	0	0	0	0	0	0
Amazonia	Diospyros_capreifolia	0	0	0	0	0	0	0	0	0	0	0	0	0	0	0	0	0	0	0	0	0	0	0	0	0	0	0	0	0	0	0
Amazonia	Inga_cinnamomea	1	2	7	4	4	1	3	1	0	0	0	0	0	0	0	0	0	0	0	0	0	0	0	0	0	0	0	0	0	0	0
Amazonia	Inga_ruiziana	1	3	5	4	2	5	2	3	1	1	0	1	1	0	1	0	0	0	0	0	0	0	0	0	0	0	0	0	0	0	0
Amazonia	Luehea_speciosa	1	0	0	0	0	0	0	0	0	0	0	0	0	0	0	0	0	0	0	0	0	0	0	0	0	0	0	0	0	0	0
Amazonia	Myrcia_splendens	4	4	5	2	2	1	0	2	1	0	1	0	0	0	0	0	0	0	0	0	0	0	0	0	0	0	0	0	0	0	0
Amazonia	Pogonophora_schomburgkiana	4	6	2	2	0	0	0	0	1	0	1	0	0	0	0	0	0	0	0	0	0	0	0	0	0	0	0	0	0	0	0
Amazonia	Terminalia_grandis	0	0	0	0	0	0	0	0	0	0	0	0	0	0	0	0	0	0	0	0	0	0	0	0	0	0	0	0	0	0	0
Amazonia	Calatola_costaricensis	5	12	7	5	7	4	6	3	5	6	0	2	2	1	2	2	1	1	1	0	0	0	0	0	0	0	0	0	0	0	0
Amazonia	Rhabdodendron_amazonicum	2	1	0	1	0	0	0	0	0	0	0	0	0	0	0	0	0	0	0	0	0	0	0	0	0	0	0	0	0	0	0
Amazonia	Balizia_pedicellaris	0	0	0	0	0	0	0	0	0	0	0	0	0	0	0	0	0	0	0	0	0	0	0	0	0	0	0	0	0	0	0
Amazonia	Corythophora_alta	0	4	0	0	4	2	2	2	3	0	0	0	0	0	0	0	0	0	0	0	0	0	0	0	0	0	0	0	0	0	0
Amazonia	Inga_microcalyx	2	2	1	6	3	5	5	3	1	3	2	0	1	1	1	0	0	0	0	0	0	0	0	0	0	0	0	0	0	0	0
Amazonia	Iryanthera_paraensis	2	2	0	0	1	0	0	0	0	0	0	0	0	0	0	0	0	0	0	0	0	0	0	0	0	0	0	0	0	0	0
Amazonia	Virola_duckei	0	2	6	5	3	11	3	3	2	0	1	1	2	0	0	0	0	0	0	0	0	0	0	0	0	0	0	0	0	0	0
Amazonia	Apeiba_tibourbou	1	3	3	4	5	5	2	4	0	3	1	0	0	0	0	0	0	0	0	0	0	0	0	0	0	0	0	0	0	0	0
Amazonia	Matisia_obliquifolia	2	2	6	6	5	12	7	11	14	13	10	11	15	12	8	11	4	5	4	1	0	0	0	0	0	0	0	0	0	0	0
Amazonia	Mouriri_nigra	0	1	1	0	0	0	0	0	0	0	0	0	0	0	0	0	0	0	0	0	0	0	0	0	0	0	0	0	0	0	0
Amazonia	Protium_polybotryum	3	3	2	2	3	2	1	1	0	0	1	0	0	1	0	0	0	0	0	0	0	0	0	0	0	0	0	0	0	0	0
Amazonia	Casearia_decandra	0	0	0	0	0	0	0	0	0	0	0	0	0	0	0	0	0	0	0	0	0	0	0	0	0	0	0	0	0	0	0
Amazonia	Eschweilera_romeu.cardosoi	5	1	4	1	2	0	0	1	0	0	0	0	0	0	0	0	0	0	0	0	0	0	0	0	0	0	0	0	0	0	0
Amazonia	Helicostylis_scabra	1	2	1	0	1	0	0	0	0	0	0	0	0	0	0	0	0	0	0	0	0	0	0	0	0	0	0	0	0	0	0
Amazonia	Pouteria_trilocularis	2	1	0	2	1	0	0	0	0	0	0	0	0	0	0	0	0	0	0	0	0	0	0	0	0	0	0	0	0	0	0
Amazonia	Sloanea_garckeana	2	6	7	4	5	5	4	4	5	2	1	0	0	0	0	1	0	0	0	0	0	0	0	0	0	0	0	0	0	0	0
Amazonia	Connarus_perrottetii	2	1	2	1	0	0	0	0	0	0	0	0	0	0	0	0	0	0	0	0	0	0	0	0	0	0	0	0	0	0	0
Amazonia	Iryanthera_tricornis	3	0	1	0	3	0	0	1	0	0	1	0	0	0	0	0	0	0	0	0	0	0	0	0	0	0	0	0	0	0	0
Amazonia	Sterculia_colombiana	1	2	6	6	5	12	7	7	8	5	3	3	6	3	1	1	1	1	0	0	0	0	0	0	0	0	0	0	0	0	0
Amazonia	Annona_exsucca	1	1	0	0	0	0	0	0	0	0	0	0	0	0	0	0	0	0	0	0	0	0	0	0	0	0	0	0	0	0	0
Amazonia	Iryanthera_elliptica	4	3	5	7	3	6	2	0	1	2	2	1	0	0	0	1	0	1	0	0	0	0	0	0	0	0	0	0	0	0	0
Amazonia	Trichilia_solitudinis	1	2	4	1	2	3	1	2	1	0	0	0	0	0	0	0	0	0	0	0	0	0	0	0	0	0	0	0	0	0	0
Amazonia	Hieronyma_oblonga	3	2	4	2	1	1	0	2	0	0	0	0	0	0	0	0	0	0	0	0	0	0	0	0	0	0	0	0	0	0	0
Amazonia	Inga_brachystachys	0	0	0	0	0	0	0	0	0	0	0	0	0	0	0	0	0	0	0	0	0	0	0	0	0	0	0	0	0	0	0
Amazonia	Nectandra_cuspidata	2	1	0	0	0	1	0	0	0	0	0	0	0	0	0	0	0	0	0	0	0	0	0	0	0	0	0	0	0	0	0
Amazonia	Sloanea_grandiflora	1	0	0	0	0	0	0	0	0	0	0	0	0	0	0	0	0	0	0	0	0	0	0	0	0	0	0	0	0	0	0
Amazonia	Eugenia_omissa	1	3	0	0	0	0	0	0	0	0	0	0	0	0	0	0	0	0	0	0	0	0	0	0	0	0	0	0	0	0	0
Amazonia	Oxandra_espintana	0	0	4	6	6	4	13	8	9	9	18	10	14	18	17	24	19	16	15	21	3	0	0	0	0	0	0	0	0	0	0
Amazonia	Tapura_juruana	2	2	2	1	0	1	0	0	0	0	0	0	0	0	0	0	0	0	0	0	0	0	0	0	0	0	0	0	0	0	0
Amazonia	Couma_guianensis	1	1	2	5	3	2	6	3	6	1	5	3	1	2	1	1	0	0	0	0	0	0	0	0	0	0	0	0	0	0	0
Amazonia	Mouriri_collocarpa	0	2	1	0	0	0	0	0	0	0	0	0	0	0	0	0	0	0	0	0	0	0	0	0	0	0	0	0	0	0	0
Amazonia	Andira_unifoliolata	1	2	4	0	3	0	0	0	0	0	0	0	0	0	0	0	0	0	0	0	0	0	0	0	0	0	0	0	0	0	0
Amazonia	Eugenia_flavescens	3	2	2	7	6	6	7	4	2	2	1	0	0	0	0	0	0	0	0	0	0	0	0	0	0	0	0	0	0	0	0
Amazonia	Garcinia_madruno	0	0	0	0	0	0	0	0	0	0	0	0	0	0	0	0	0	0	0	0	0	0	0	0	0	0	0	0	0	0	0
Amazonia	Guatteria_scytophylla	3	2	3	0	3	0	1	1	1	0	0	0	0	0	0	0	0	0	0	0	0	0	0	0	0	0	0	0	0	0	0
Amazonia	Pouteria_glomerata	2	9	9	5	6	3	2	6	6	3	4	1	1	2	0	1	0	1	0	0	0	0	0	0	0	0	0	0	0	0	0
Amazonia	Xylopia_calophylla	0	8	6	6	10	4	6	5	4	2	1	2	2	5	1	2	3	0	2	0	0	0	0	0	0	0	0	0	0	0	0
Amazonia	Eschweilera_itayensis	2	3	5	1	2	0	1	0	1	1	0	0	1	0	0	0	0	0	0	0	0	0	0	0	0	0	0	0	0	0	0
Amazonia	Monopteryx_uaucu	3	6	8	4	3	3	6	4	1	3	0	1	1	0	0	2	0	1	0	0	0	0	0	0	0	0	0	0	0	0	0
Amazonia	Posoqueria_latifolia	2	2	0	1	0	0	0	0	0	0	0	0	0	0	0	0	0	0	0	0	0	0	0	0	0	0	0	0	0	0	0
Amazonia	Physocalymma_scaberrimum	1	3	6	4	11	11	7	9	8	8	12	10	4	6	6	8	4	2	0	1	0	0	0	0	0	0	0	0	0	0	0
Amazonia	Abuta_grandifolia	2	2	2	3	0	0	1	0	0	0	1	0	0	0	0	0	0	0	0	0	0	0	0	0	0	0	0	0	0	0	0
Amazonia	Eschweilera_cyathiformis	2	5	9	10	10	5	4	3	2	2	4	3	3	5	0	3	2	3	0	0	0	0	0	0	0	0	0	0	0	0	0
Amazonia	Leptobalanus_longistylus	2	2	0	0	0	0	1	1	0	0	0	0	0	0	0	0	0	0	0	0	0	0	0	0	0	0	0	0	0	0	0
Amazonia	Lacunaria_crenata	0	0	0	0	0	0	0	0	0	0	0	0	0	0	0	0	0	0	0	0	0	0	0	0	0	0	0	0	0	0	0
Amazonia	Zygia_cataractae	4	6	4	2	2	5	1	2	0	2	0	0	0	0	0	0	0	0	0	0	0	0	0	0	0	0	0	0	0	0	0
Amazonia	Malouetia_tamaquarina	3	4	1	6	3	3	8	7	10	11	15	6	13	4	4	4	6	1	0	0	0	0	0	0	0	0	0	0	0	0	0
Amazonia	Trichilia_surinamensis	0	1	1	0	0	0	0	0	1	0	0	0	0	0	0	0	0	0	0	0	0	0	0	0	0	0	0	0	0	0	0
Amazonia	Apuleia_leiocarpa	0	0	0	0	0	0	0	0	0	0	0	0	0	0	0	0	0	0	0	0	0	0	0	0	0	0	0	0	0	0	0
Amazonia	Mouriri_apiranga	1	7	5	4	5	2	8	7	7	3	1	2	0	2	0	2	0	0	0	0	0	0	0	0	0	0	0	0	0	0	0
Amazonia	Clarisia_ilicifolia	0	0	0	0	0	0	0	0	0	0	0	0	0	0	0	0	0	0	0	0	0	0	0	0	0	0	0	0	0	0	0
Amazonia	Touroulia_guianensis	0	0	0	0	0	0	0	0	0	0	0	0	0	0	0	0	0	0	0	0	0	0	0	0	0	0	0	0	0	0	0
Amazonia	Agonandra_brasiliensis	0	0	0	0	0	0	0	0	0	0	0	0	0	0	0	0	0	0	0	0	0	0	0	0	0	0	0	0	0	0	0
Amazonia	Micropholis_acutangula	0	0	0	0	0	0	0	0	0	0	0	0	0	0	0	0	0	0	0	0	0	0	0	0	0	0	0	0	0	0	0
Amazonia	Ormosia_excelsa	4	6	5	8	7	9	8	8	8	5	5	5	3	6	4	2	2	2	2	1	0	0	0	0	0	0	0	0	0	0	0
Amazonia	Hirtella_glandulosa	2	2	6	3	6	8	4	11	15	13	11	11	11	9	8	10	7	6	3	4	0	0	0	0	0	0	0	0	0	0	0
Amazonia	Anacardium_spruceanum	0	0	0	0	0	0	0	0	0	0	0	0	0	0	0	0	0	0	0	0	0	0	0	0	0	0	0	0	0	0	0
Amazonia	Brosimum_acutifolium	0	0	0	0	0	0	0	0	0	0	0	0	0	0	0	0	0	0	0	0	0	0	0	0	0	0	0	0	0	0	0
Amazonia	Miconia_mirabilis	0	1	0	4	1	1	0	1	0	0	0	0	0	0	0	0	0	0	0	0	0	0	0	0	0	0	0	0	0	0	0
Amazonia	Hymenolobium_petraeum	0	0	0	0	0	0	0	0	0	0	0	0	0	0	0	0	0	0	0	0	0	0	0	0	0	0	0	0	0	0	0
Amazonia	Lecythis_zabucajo	0	0	0	0	0	0	0	0	0	0	0	0	0	0	0	0	0	0	0	0	0	0	0	0	0	0	0	0	0	0	0
Amazonia	Lindackeria_latifolia	0	0	0	0	0	0	0	0	0	0	0	0	0	0	0	0	0	0	0	0	0	0	0	0	0	0	0	0	0	0	0
Amazonia	Parkia_pendula	0	0	0	0	0	0	0	0	0	0	0	0	0	0	0	0	0	0	0	0	0	0	0	0	0	0	0	0	0	0	0
Amazonia	Alchorneopsis_floribunda	0	0	0	0	0	0	0	0	0	0	0	0	0	0	0	0	0	0	0	0	0	0	0	0	0	0	0	0	0	0	0
Amazonia	Ilex_inundata	3	4	3	9	7	9	8	12	13	8	16	12	12	8	6	5	6	5	3	1	0	0	0	0	0	0	0	0	0	0	0
Amazonia	Pouteria_vernicosa	0	0	0	0	0	0	0	0	0	0	0	0	0	0	0	0	0	0	0	0	0	0	0	0	0	0	0	0	0	0	0
Amazonia	Trichilia_rubra	1	0	1	0	1	0	0	0	0	0	0	0	0	0	0	0	0	0	0	0	0	0	0	0	0	0	0	0	0	0	0
Amazonia	Vitex_triflora	0	0	0	0	0	0	0	0	0	0	0	0	0	0	0	0	0	0	0	0	0	0	0	0	0	0	0	0	0	0	0
Amazonia	Crateva_tapia	1	4	7	8	4	15	7	9	8	5	6	1	5	3	2	0	0	1	2	1	0	0	0	0	0	0	0	0	0	0	0
Amazonia	Dulacia_candida	0	0	0	0	0	0	0	0	0	0	0	0	0	0	0	0	0	0	0	0	0	0	0	0	0	0	0	0	0	0	0
Amazonia	Inga_lateriflora	2	2	1	0	0	0	0	0	0	0	0	0	0	0	0	0	0	0	0	0	0	0	0	0	0	0	0	0	0	0	0
Amazonia	Quiina_florida	0	0	0	0	0	0	0	0	0	0	0	0	0	0	0	0	0	0	0	0	0	0	0	0	0	0	0	0	0	0	0
Amazonia	Vitex_cymosa	2	2	3	5	6	5	2	9	12	11	11	9	17	20	10	6	9	7	1	3	0	0	0	0	0	0	0	0	0	0	0
Amazonia	Pouteria_manaosensis	0	0	0	0	0	0	0	0	0	0	0	0	0	0	0	0	0	0	0	0	0	0	0	0	0	0	0	0	0	0	0
Amazonia	Macrolobium_gracile	3	1	7	3	4	4	6	8	5	8	4	2	0	2	1	2	0	0	0	0	0	0	0	0	0	0	0	0	0	0	0
Amazonia	Mezilaurus_duckei	0	0	0	0	0	0	0	0	0	0	0	0	0	0	0	0	0	0	0	0	0	0	0	0	0	0	0	0	0	0	0
Amazonia	Socratea_rostrata	3	3	5	8	10	4	16	14	10	12	11	10	5	5	3	4	5	3	3	3	0	0	0	0	0	0	0	0	0	0	0
Amazonia	Chrysophyllum_pomiferum	1	1	0	0	0	0	0	0	0	0	0	0	0	0	0	0	0	0	0	0	0	0	0	0	0	0	0	0	0	0	0
Amazonia	Virola_flexuosa	0	0	0	0	0	0	0	0	0	0	0	0	0	0	0	0	0	0	0	0	0	0	0	0	0	0	0	0	0	0	0
Amazonia	Terminalia_parvifolia	0	0	0	0	0	0	0	0	0	0	0	0	0	0	0	0	0	0	0	0	0	0	0	0	0	0	0	0	0	0	0
Amazonia	Combretum_leprosum	3	6	9	9	12	6	12	17	7	7	5	6	8	4	2	2	1	5	2	2	0	0	0	0	0	0	0	0	0	0	0
Amazonia	Richeria_grandis	0	0	0	0	0	0	0	0	0	0	0	0	0	0	0	0	0	0	0	0	0	0	0	0	0	0	0	0	0	0	0
Amazonia	Sterculia_tessmannii	0	2	6	6	3	9	3	2	3	1	0	0	0	0	0	0	0	0	0	0	0	0	0	0	0	0	0	0	0	0	0
Amazonia	Dipteryx_magnifica	0	0	0	0	0	0	0	0	0	0	0	0	0	0	0	0	0	0	0	0	0	0	0	0	0	0	0	0	0	0	0
Amazonia	Duguetia_stelechantha	0	2	3	1	3	0	1	0	0	0	0	0	0	0	0	0	0	0	0	0	0	0	0	0	0	0	0	0	0	0	0
Amazonia	Anacardium_giganteum	0	0	0	0	0	0	0	0	0	0	0	0	0	0	0	0	0	0	0	0	0	0	0	0	0	0	0	0	0	0	0
Amazonia	Cecropia_engleriana	4	5	2	2	1	2	2	0	0	0	0	0	0	0	0	0	0	0	0	0	0	0	0	0	0	0	0	0	0	0	0
Amazonia	Ocotea_schomburgkiana	5	4	6	5	2	3	3	1	2	1	0	3	2	0	0	0	1	0	0	0	0	0	0	0	0	0	0	0	0	0	0
Amazonia	Ceiba_pentandra	0	0	0	0	0	0	0	0	0	0	0	0	0	0	0	0	0	0	0	0	0	0	0	0	0	0	0	0	0	0	0
Amazonia	Dendropanax_arboreus	1	0	0	0	0	0	0	0	0	0	0	0	0	0	0	0	0	0	0	0	0	0	0	0	0	0	0	0	0	0	0
Amazonia	Inga_gracilifolia	0	0	0	0	0	0	0	0	0	0	0	0	0	0	0	0	0	0	0	0	0	0	0	0	0	0	0	0	0	0	0
Amazonia	Perebea_mollis	0	0	0	0	0	0	0	0	0	0	0	0	0	0	0	0	0	0	0	0	0	0	0	0	0	0	0	0	0	0	0
Amazonia	Duroia_eriopila	0	0	1	1	0	0	0	0	0	0	0	0	0	0	0	0	0	0	0	0	0	0	0	0	0	0	0	0	0	0	0
Amazonia	Mouriri_brachyanthera	3	0	0	0	0	0	0	0	0	0	0	0	0	0	0	0	0	0	0	0	0	0	0	0	0	0	0	0	0	0	0
Amazonia	Pouteria_fimbriata	0	0	0	0	0	0	0	0	0	0	0	0	0	0	0	0	0	0	0	0	0	0	0	0	0	0	0	0	0	0	0
Amazonia	Siparuna_glycycarpa	0	0	0	0	0	0	0	0	0	0	0	0	0	0	0	0	0	0	0	0	0	0	0	0	0	0	0	0	0	0	0
Amazonia	Dinizia_excelsa	0	0	0	0	0	0	0	0	0	0	0	0	0	0	0	0	0	0	0	0	0	0	0	0	0	0	0	0	0	0	0
Amazonia	Rinorea_pubiflora	4	1	6	1	1	3	2	1	0	0	0	0	0	0	0	0	0	0	0	0	0	0	0	0	0	0	0	0	0	0	0
Amazonia	Couepia_bracteosa	1	1	0	0	0	0	0	0	0	0	0	0	0	0	0	0	0	0	0	0	0	0	0	0	0	0	0	0	0	0	0
Amazonia	Naucleopsis_ulei	0	0	0	0	0	0	0	0	0	0	0	0	0	0	0	0	0	0	0	0	0	0	0	0	0	0	0	0	0	0	0
Amazonia	Tachigali_bracteosa	1	7	2	2	1	2	1	0	1	2	0	1	0	0	0	0	0	0	0	0	0	0	0	0	0	0	0	0	0	0	0
Amazonia	Trichilia_elegans	2	3	6	8	7	4	5	7	1	1	1	0	0	0	0	0	0	0	0	0	0	0	0	0	0	0	0	0	0	0	0
Amazonia	Aspidosperma_rigidum	0	0	0	0	0	0	0	0	0	0	0	0	0	0	0	0	0	0	0	0	0	0	0	0	0	0	0	0	0	0	0
Amazonia	Cupania_cinerea	5	3	6	0	0	2	1	0	0	0	0	0	0	0	0	0	0	0	0	0	0	0	0	0	0	0	0	0	0	0	0
Amazonia	Garcinia_brasiliensis	1	9	3	5	2	2	0	1	1	1	0	0	0	0	0	0	0	0	0	0	0	0	0	0	0	0	0	0	0	0	0
Amazonia	Malouetia_lata	9	4	3	4	4	5	4	6	0	2	2	2	0	0	2	0	1	0	0	0	0	0	0	0	0	0	0	0	0	0	0
Amazonia	Matayba_opaca	1	1	6	7	4	3	2	2	2	1	1	0	0	0	0	0	0	0	0	0	0	0	0	0	0	0	0	0	0	0	0
Amazonia	Cordia_goeldiana	2	1	0	1	1	0	0	0	0	0	0	0	0	0	0	0	0	0	0	0	0	0	0	0	0	0	0	0	0	0	0
Amazonia	Inga_oerstediana	0	0	0	0	1	0	0	0	0	0	0	0	0	0	0	0	0	0	0	0	0	0	0	0	0	0	0	0	0	0	0
Amazonia	Aspidosperma_carapanauba	3	6	0	1	1	0	0	0	1	1	0	0	0	0	0	0	0	0	0	0	0	0	0	0	0	0	0	0	0	0	0
Amazonia	Stryphnodendron_polystachyum	0	0	0	0	0	0	0	0	0	0	0	0	0	0	0	0	0	0	0	0	0	0	0	0	0	0	0	0	0	0	0
Amazonia	Trichilia_pallida	0	0	0	0	0	0	0	0	0	0	0	0	0	0	0	0	0	0	0	0	0	0	0	0	0	0	0	0	0	0	0
Amazonia	Macrolobium_microcalyx	4	4	2	1	2	2	1	1	3	1	1	0	1	0	0	0	0	0	0	0	0	0	0	0	0	0	0	0	0	0	0
Amazonia	Nectandra_pulverulenta	0	0	0	0	0	0	0	0	0	0	0	0	0	0	0	0	0	0	0	0	0	0	0	0	0	0	0	0	0	0	0
Amazonia	Panopsis_rubescens	6	6	2	2	4	4	3	1	2	7	1	2	2	1	2	0	0	0	0	0	0	0	0	0	0	0	0	0	0	0	0
Amazonia	Xylopia_frutescens	2	3	1	4	1	1	2	1	2	0	0	0	0	0	0	0	0	0	0	0	0	0	0	0	0	0	0	0	0	0	0
Amazonia	Cecropia_concolor	0	3	2	3	1	1	1	0	0	0	0	0	0	0	0	0	0	0	0	0	0	0	0	0	0	0	0	0	0	0	0
Amazonia	Hasseltia_floribunda	0	1	1	0	0	0	0	0	0	0	0	0	0	0	0	0	0	0	0	0	0	0	0	0	0	0	0	0	0	0	0
Amazonia	Heisteria_acuminata	0	2	1	0	0	0	0	1	0	0	0	0	0	0	0	0	0	0	0	0	0	0	0	0	0	0	0	0	0	0	0
Amazonia	Hevea_nitida	0	6	12	6	7	3	3	0	3	3	4	0	0	1	1	1	0	0	0	0	0	0	0	0	0	0	0	0	0	0	0
Amazonia	Hirtella_gracilipes	2	4	7	4	9	11	8	8	8	8	11	10	5	3	2	2	0	2	0	2	0	0	0	0	0	0	0	0	0	0	0
Amazonia	Inga_chartacea	0	1	0	0	0	0	0	0	0	0	0	0	0	0	0	0	0	0	0	0	0	0	0	0	0	0	0	0	0	0	0
Amazonia	Tovomita_umbellata	3	1	1	6	9	10	11	2	8	14	11	5	7	5	3	3	1	1	0	0	0	0	0	0	0	0	0	0	0	0	0
Amazonia	Annona_papilionella	3	3	3	1	0	1	0	0	0	0	0	0	0	0	0	0	0	0	0	0	0	0	0	0	0	0	0	0	0	0	0
Amazonia	Swartzia_bannia	3	4	4	8	5	5	2	6	3	4	0	3	3	3	0	0	2	0	0	0	0	0	0	0	0	0	0	0	0	0	0
Amazonia	Oxandra_xylopioides	1	0	0	0	0	0	0	0	0	0	0	0	0	0	0	0	0	0	0	0	0	0	0	0	0	0	0	0	0	0	0
Amazonia	Brownea_coccinea	4	3	0	1	1	1	0	0	0	0	0	0	0	0	0	0	0	0	0	0	0	0	0	0	0	0	0	0	0	0	0
Amazonia	Peltogyne_venosa	0	0	0	0	0	0	0	0	0	0	0	0	0	0	0	0	0	0	0	0	0	0	0	0	0	0	0	0	0	0	0
Amazonia	Margaritaria_nobilis	0	0	1	0	0	1	1	0	0	0	0	0	0	0	0	0	0	0	0	0	0	0	0	0	0	0	0	0	0	0	0
Amazonia	Pradosia_ptychandra	1	1	0	2	2	0	1	1	0	0	0	0	0	0	0	0	0	0	0	0	0	0	0	0	0	0	0	0	0	0	0
Amazonia	Virola_peruviana	3	0	1	0	0	0	0	0	0	0	0	0	0	0	0	0	0	0	0	0	0	0	0	0	0	0	0	0	0	0	0
Amazonia	Xylopia_aromatica	2	2	6	3	3	2	0	3	0	1	0	0	0	0	0	0	0	0	0	0	0	0	0	0	0	0	0	0	0	0	0
Amazonia	Xylopia_sericea	1	0	4	1	5	6	5	5	3	1	3	0	1	1	0	0	1	0	0	0	0	0	0	0	0	0	0	0	0	0	0
Amazonia	Swartzia_schomburgkii	2	5	5	3	4	2	1	1	0	1	0	0	0	0	0	0	0	0	0	1	0	0	0	0	0	0	0	0	0	0	0
Amazonia	Swartzia_ulei	4	7	5	4	1	0	0	4	0	1	1	0	0	0	0	0	0	0	0	0	0	0	0	0	0	0	0	0	0	0	0
Amazonia	Iryanthera_macrophylla	3	3	0	1	1	0	0	0	0	0	0	0	0	0	0	0	0	0	0	0	0	0	0	0	0	0	0	0	0	0	0
Amazonia	Pachira_punga.schunkei	0	2	6	6	5	12	7	11	11	12	9	6	9	4	5	0	0	0	0	0	0	0	0	0	0	0	0	0	0	0	0
Amazonia	Cordia_alliodora	3	2	0	1	2	0	1	2	0	0	0	0	0	0	0	0	0	0	0	0	0	0	0	0	0	0	0	0	0	0	0
Amazonia	Dendropanax_caucanus	0	2	6	5	2	9	4	3	1	1	0	1	0	0	0	0	0	0	0	0	0	0	0	0	0	0	0	0	0	0	0
Amazonia	Guarea_pubescens	4	2	2	1	0	1	0	0	0	0	0	0	0	0	0	0	0	0	0	0	0	0	0	0	0	0	0	0	0	0	0
Amazonia	Senegalia_polyphylla	1	2	3	5	1	2	3	1	0	0	0	0	0	0	0	0	0	0	0	0	0	0	0	0	0	0	0	0	0	0	0
Amazonia	Unonopsis_glaucopetala	3	0	0	2	0	0	0	0	0	0	0	0	0	0	0	0	0	0	0	0	0	0	0	0	0	0	0	0	0	0	0
Amazonia	Duguetia_surinamensis	2	0	0	0	0	0	0	0	0	0	0	0	0	0	0	0	0	0	0	0	0	0	0	0	0	0	0	0	0	0	0
Amazonia	Eschweilera_amazoniciformis	3	7	3	5	3	6	3	0	2	2	0	2	0	0	0	1	0	0	0	0	0	0	0	0	0	0	0	0	0	0	0
Amazonia	Inga_acreana	1	0	0	0	0	0	0	0	0	0	0	0	0	0	0	0	0	0	0	0	0	0	0	0	0	0	0	0	0	0	0
Amazonia	Pouteria_crassiflora	0	0	0	0	0	0	0	0	0	0	0	0	0	0	0	0	0	0	0	0	0	0	0	0	0	0	0	0	0	0	0
Amazonia	Pouteria_laevigata	1	3	4	4	5	1	2	1	0	2	0	0	0	0	0	0	0	0	0	0	0	0	0	0	0	0	0	0	0	0	0
Amazonia	Protium_grandifolium	2	0	1	0	0	0	0	0	0	0	0	0	0	0	0	0	0	0	0	0	0	0	0	0	0	0	0	0	0	0	0
Amazonia	Limadendron_hostmannii	2	5	2	13	6	9	6	9	4	2	0	3	5	1	0	0	2	0	0	1	0	0	0	0	0	0	0	0	0	0	0
Amazonia	Maytenus_guyanensis	2	1	0	0	0	0	0	0	0	0	0	0	0	0	0	0	0	0	0	0	0	0	0	0	0	0	0	0	0	0	0
Amazonia	Oxandra_polyantha	0	8	4	14	4	11	8	4	7	5	8	6	2	3	2	3	2	0	0	2	0	0	0	0	0	0	0	0	0	0	0
Amazonia	Pachira_flaviflora	4	1	2	3	2	0	3	0	0	3	1	0	0	0	0	0	0	0	0	0	0	0	0	0	0	0	0	0	0	0	0
Amazonia	Tachigali_vulgaris	2	2	6	3	6	8	4	7	7	5	3	1	2	0	0	0	0	0	0	0	0	0	0	0	0	0	0	0	0	0	0
Amazonia	Ampelocera_ruizii	2	4	1	2	0	2	0	0	0	1	0	0	0	0	0	0	0	0	0	0	0	0	0	0	0	0	0	0	0	0	0
Amazonia	Miconia_gratissima	0	2	0	0	1	0	1	0	0	0	0	0	0	0	0	0	0	0	0	0	0	0	0	0	0	0	0	0	0	0	0
Amazonia	Sorocea_guilleminiana	2	1	4	2	0	0	0	0	0	0	0	0	0	0	0	0	0	0	0	0	0	0	0	0	0	0	0	0	0	0	0
Amazonia	Eperua_glabriflora	2	6	5	4	1	0	2	0	0	0	0	0	0	0	0	0	0	0	0	0	0	0	0	0	0	0	0	0	0	0	0
Amazonia	Leonia_cymosa	0	0	0	0	0	0	0	0	0	0	0	0	0	0	0	0	0	0	0	0	0	0	0	0	0	0	0	0	0	0	0
Amazonia	Protium_strumosum	0	6	6	4	4	3	1	3	4	2	0	0	0	0	0	0	0	0	0	0	0	0	0	0	0	0	0	0	0	0	0
Amazonia	Inga_acrocephala	2	2	1	1	1	0	0	0	0	0	0	0	0	0	0	0	0	0	0	0	0	0	0	0	0	0	0	0	0	0	0
Amazonia	Couma_macrocarpa	0	0	0	0	0	0	0	0	0	0	0	0	0	0	0	0	0	0	0	0	0	0	0	0	0	0	0	0	0	0	0
Amazonia	Lueheopsis_rosea	3	0	0	0	0	0	0	0	0	0	0	0	0	0	0	0	0	0	0	0	0	0	0	0	0	0	0	0	0	0	0
Amazonia	Matisia_lasiocalyx	2	2	5	3	6	8	7	10	7	5	4	1	2	3	0	0	0	0	0	0	0	0	0	0	0	0	0	0	0	0	0
Amazonia	Eschweilera_truncata	6	3	3	3	1	0	1	0	0	0	0	0	0	0	0	0	0	0	0	0	0	0	0	0	0	0	0	0	0	0	0
Amazonia	Oxandra_riedeliana	3	2	4	2	3	1	0	0	0	0	1	1	0	0	0	0	0	0	0	0	0	0	0	0	0	0	0	0	0	0	0
Amazonia	Catostemma_altsonii	4	10	8	10	13	15	14	13	9	8	8	7	9	7	5	3	6	1	3	1	0	0	0	0	0	0	0	0	0	0	0
Amazonia	Dacryodes_microcarpa	0	1	4	5	6	9	7	5	11	18	9	12	12	14	10	12	12	7	1	3	0	0	0	0	0	0	0	0	0	0	0
Amazonia	Aspidosperma_schultesii	2	4	3	1	0	0	1	1	0	0	0	0	0	0	0	0	0	0	0	0	0	0	0	0	0	0	0	0	0	0	0
Amazonia	Dacryodes_nitens	2	0	0	0	0	0	0	0	0	0	0	0	0	0	0	0	0	0	0	0	0	0	0	0	0	0	0	0	0	0	0
Amazonia	Pouteria_ambelaniifolia	2	1	0	0	0	0	0	0	0	0	0	0	0	0	0	0	0	0	0	0	0	0	0	0	0	0	0	0	0	0	0
Amazonia	Trichilia_elsae	1	2	3	1	4	8	7	9	12	7	11	6	6	7	1	1	0	0	0	0	0	0	0	0	0	0	0	0	0	0	0
Amazonia	Brownea_macrophylla	0	2	0	5	2	6	10	12	10	8	9	8	15	6	15	7	12	10	5	9	0	0	0	0	0	0	0	0	0	0	0
Amazonia	Couma_utilis	1	4	6	3	1	0	1	0	0	0	1	0	0	0	0	0	0	0	0	0	0	0	0	0	0	0	0	0	0	0	0
Amazonia	Crudia_oblonga	2	2	1	2	0	0	0	0	0	0	0	0	0	0	0	0	0	0	0	0	0	0	0	0	0	0	0	0	0	0	0
Amazonia	Hirtella_excelsa	2	0	0	1	0	0	0	0	0	0	0	0	0	0	0	0	0	0	0	0	0	0	0	0	0	0	0	0	0	0	0
Amazonia	Pradosia_surinamensis	4	5	4	3	2	1	1	1	0	1	0	0	1	0	0	0	0	0	0	0	0	0	0	0	0	0	0	0	0	0	0
Amazonia	Sterculia_apetala	0	0	0	0	0	0	0	0	0	0	0	0	0	0	0	0	0	0	0	0	0	0	0	0	0	0	0	0	0	0	0
Amazonia	Batocarpus_orinocensis	0	0	2	3	0	2	0	0	0	0	0	0	0	0	0	0	0	0	0	0	0	0	0	0	0	0	0	0	0	0	0
Amazonia	Brosimum_potabile	0	2	0	0	0	0	0	0	0	0	0	0	0	0	0	0	0	0	0	0	0	0	0	0	0	0	0	0	0	0	0
Amazonia	Chamaecrista_apoucouita	2	5	2	0	1	2	0	0	0	0	0	0	0	0	0	0	0	0	0	0	0	0	0	0	0	0	0	0	0	0	0
Amazonia	Eschweilera_gigantea	0	2	0	0	0	0	1	0	0	0	0	0	0	0	0	0	0	0	0	0	0	0	0	0	0	0	0	0	0	0	0
Amazonia	Tachigali_tinctoria	5	4	7	6	14	14	10	8	3	2	3	3	3	1	0	0	2	1	1	1	0	0	0	0	0	0	0	0	0	0	0
Amazonia	Handroanthus_barbatus	2	2	3	2	0	2	0	1	0	0	0	0	0	0	0	0	0	0	0	0	0	0	0	0	0	0	0	0	0	0	0
Amazonia	Handroanthus_impetiginosus	1	1	0	0	0	0	0	0	0	0	0	0	0	0	0	0	0	0	0	0	0	0	0	0	0	0	0	0	0	0	0
Amazonia	Inga_cayennensis	0	0	0	0	0	0	0	0	0	0	0	0	0	0	0	0	0	0	0	0	0	0	0	0	0	0	0	0	0	0	0
Amazonia	Sterculia_frondosa	0	0	3	1	0	0	1	0	0	0	0	0	0	0	0	0	0	0	0	0	0	0	0	0	0	0	0	0	0	0	0
Amazonia	Allantoma_lineata	2	2	6	4	4	4	5	3	3	0	0	1	1	0	1	0	0	0	0	0	0	0	0	0	0	0	0	0	0	0	0
Amazonia	Licania_hypoleuca	3	2	2	1	0	1	0	0	0	0	0	0	0	0	0	0	0	0	0	0	0	0	0	0	0	0	0	0	0	0	0
Amazonia	Miconia_argyrophylla	1	1	6	6	4	7	9	8	13	7	6	2	3	1	0	0	0	0	0	0	0	0	0	0	0	0	0	0	0	0	0
Amazonia	Peltogyne_floribunda	6	3	2	3	0	3	0	0	0	0	0	0	0	0	0	0	0	0	0	0	0	0	0	0	0	0	0	0	0	0	0
Amazonia	Caryocar_villosum	0	0	0	0	0	0	0	0	0	0	0	0	0	0	0	0	0	0	0	0	0	0	0	0	0	0	0	0	0	0	0
Amazonia	Cordia_scabrifolia	1	3	0	0	0	0	0	0	0	0	0	0	0	0	0	0	0	0	0	0	0	0	0	0	0	0	0	0	0	0	0
Amazonia	Inga_leiocalycina	1	0	0	0	0	0	0	0	0	0	0	0	0	0	0	0	0	0	0	0	0	0	0	0	0	0	0	0	0	0	0
Amazonia	Ocotea_oblonga	0	0	0	0	0	0	0	0	0	0	0	0	0	0	0	0	0	0	0	0	0	0	0	0	0	0	0	0	0	0	0
Amazonia	Warszewiczia_coccinea	1	1	1	1	1	0	0	0	0	0	0	0	0	0	0	0	0	0	0	0	0	0	0	0	0	0	0	0	0	0	0
Amazonia	Moquilea_brittoniana	0	0	0	0	0	0	0	0	0	0	0	0	0	0	0	0	0	0	0	0	0	0	0	0	0	0	0	0	0	0	0
Amazonia	Pouteria_ephedrantha	3	1	4	2	0	1	0	1	1	0	0	0	0	0	0	0	0	0	0	0	0	0	0	0	0	0	0	0	0	0	0
Amazonia	Quararibea_duckei	6	3	4	7	5	10	6	2	8	8	3	3	2	0	0	1	0	0	0	0	0	0	0	0	0	0	0	0	0	0	0
Amazonia	Diplotropis_martiusii	2	1	4	0	3	1	0	0	0	0	0	0	0	0	0	0	0	0	0	0	0	0	0	0	0	0	0	0	0	0	0
Amazonia	Dodecastigma_integrifolium	3	3	1	1	0	0	0	0	0	0	0	0	0	0	0	0	0	0	0	0	0	0	0	0	0	0	0	0	0	0	0
Amazonia	Pausandra_macropetala	0	0	1	0	0	0	0	0	0	0	0	0	0	0	0	0	0	0	0	0	0	0	0	0	0	0	0	0	0	0	0
Amazonia	Turpinia_occidentalis	0	3	0	0	0	0	0	0	0	0	0	0	0	0	0	0	0	0	0	0	0	0	0	0	0	0	0	0	0	0	0
Amazonia	Anaxagorea_brevipes	0	1	2	6	2	7	11	6	6	12	17	10	11	10	7	12	4	4	0	0	0	0	0	0	0	0	0	0	0	0	0
Amazonia	Diospyros_artanthifolia	1	0	0	0	0	0	0	0	0	0	0	0	0	0	0	0	0	0	0	0	0	0	0	0	0	0	0	0	0	0	0
Amazonia	Exellodendron_barbatum	1	6	6	5	2	2	1	0	2	0	0	1	1	0	0	0	0	0	0	0	0	0	0	0	0	0	0	0	0	0	0
Amazonia	Humiria_balsamifera	1	2	1	1	0	0	0	0	0	1	0	0	0	0	0	0	0	0	0	0	0	0	0	0	0	0	0	0	0	0	0
Amazonia	Aniba_parviflora	0	0	0	0	0	0	0	0	0	0	0	0	0	0	0	0	0	0	0	0	0	0	0	0	0	0	0	0	0	0	0
Amazonia	Pouteria_durlandii	1	0	0	0	0	0	0	0	0	0	0	0	0	0	0	0	0	0	0	0	0	0	0	0	0	0	0	0	0	0	0
Amazonia	Eschweilera_chartaceifolia	0	0	1	0	0	0	0	0	0	0	0	0	0	0	0	0	0	0	0	0	0	0	0	0	0	0	0	0	0	0	0
Amazonia	Gaulettia_canomensis	0	0	0	0	0	0	0	0	0	0	0	0	0	0	0	0	0	0	0	0	0	0	0	0	0	0	0	0	0	0	0
Amazonia	Sterculia_apeibophylla	0	0	0	0	0	0	0	0	0	0	0	0	0	0	0	0	0	0	0	0	0	0	0	0	0	0	0	0	0	0	0
Amazonia	Aiouea_myristicoides	0	0	0	0	0	0	0	0	0	0	0	0	0	0	0	0	0	0	0	0	0	0	0	0	0	0	0	0	0	0	0
Amazonia	Genipa_americana	1	1	0	1	0	0	0	0	0	0	0	0	0	0	0	0	0	0	0	0	0	0	0	0	0	0	0	0	0	0	0
Amazonia	Ocotea_bofo	0	0	2	1	0	1	0	0	0	0	0	0	0	0	0	0	0	0	0	0	0	0	0	0	0	0	0	0	0	0	0
Amazonia	Ocotea_floribunda	1	1	0	3	1	0	0	0	0	0	0	0	0	0	0	0	0	0	0	0	0	0	0	0	0	0	0	0	0	0	0
Amazonia	Eschweilera_laevicarpa	1	2	5	3	6	8	9	7	1	3	2	1	0	0	0	0	0	0	0	0	0	0	0	0	0	0	0	0	0	0	0
Amazonia	Gallesia_integrifolia	2	2	4	5	2	1	2	1	0	0	0	0	0	0	0	0	0	0	0	0	0	0	0	0	0	0	0	0	0	0	0
Amazonia	Guatteria_blepharophylla	6	4	4	1	7	4	0	1	0	0	0	0	0	0	0	0	0	0	0	0	0	0	0	0	0	0	0	0	0	0	0
Amazonia	Micropholis_caudata	1	0	1	0	0	0	0	0	0	0	0	0	0	0	0	0	0	0	0	0	0	0	0	0	0	0	0	0	0	0	0
Amazonia	Neea_divaricata	1	0	0	0	0	0	0	0	0	0	0	0	0	0	0	0	0	0	0	0	0	0	0	0	0	0	0	0	0	0	0
Amazonia	Talisia_guianensis	0	1	1	1	0	0	0	0	0	0	0	0	0	0	0	0	0	0	0	0	0	0	0	0	0	0	0	0	0	0	0
Amazonia	Trigynaea_duckei	6	2	1	4	0	3	0	0	1	0	1	0	0	0	0	0	0	0	0	0	0	0	0	0	0	0	0	0	0	0	0
Amazonia	Ferdinandusa_rudgeoides	2	5	1	8	5	5	4	11	6	5	4	3	4	1	1	0	0	0	0	0	0	0	0	0	0	0	0	0	0	0	0
Amazonia	Gustavia_coriacea	6	3	5	8	5	5	4	1	2	2	2	2	1	2	0	0	0	0	0	0	0	0	0	0	0	0	0	0	0	0	0
Amazonia	Simaba_guianensis	1	0	0	0	0	0	0	0	0	0	0	0	0	0	0	0	0	0	0	0	0	0	0	0	0	0	0	0	0	0	0
Amazonia	Vismia_latifolia	0	0	0	0	0	0	0	0	0	0	0	0	0	0	0	0	0	0	0	0	0	0	0	0	0	0	0	0	0	0	0
Amazonia	Cynometra_bauhiniifolia	4	8	4	5	2	1	2	1	1	0	0	2	2	1	0	0	0	0	0	0	0	0	0	0	0	0	0	0	0	0	0
Amazonia	Eschweilera_apiculata	0	0	0	0	0	0	0	0	0	0	0	0	0	0	0	0	0	0	0	0	0	0	0	0	0	0	0	0	0	0	0
Amazonia	Neea_macrophylla	0	0	0	0	0	0	0	0	0	0	0	0	0	0	0	0	0	0	0	0	0	0	0	0	0	0	0	0	0	0	0
Amazonia	Tovomita_obovata	2	2	3	7	6	0	0	1	1	0	0	0	0	0	0	0	0	0	0	0	0	0	0	0	0	0	0	0	0	0	0
Amazonia	Vochysia_inundata	3	5	1	1	0	0	1	0	0	0	0	0	0	0	0	0	0	0	0	0	0	0	0	0	0	0	0	0	0	0	0
Amazonia	Coussarea_albescens	2	3	2	3	2	2	0	0	1	1	0	0	0	0	0	1	0	0	0	0	0	0	0	0	0	0	0	0	0	0	0
Amazonia	Stryphnodendron_paniculatum	0	0	0	0	0	0	0	0	0	0	0	0	0	0	0	0	0	0	0	0	0	0	0	0	0	0	0	0	0	0	0
Amazonia	Trichilia_lecointei	1	1	1	1	1	0	0	0	0	0	0	0	0	0	0	0	0	0	0	0	0	0	0	0	0	0	0	0	0	0	0
Amazonia	Virola_mollissima	0	1	0	0	0	0	0	0	0	0	0	0	0	0	0	0	0	0	0	0	0	0	0	0	0	0	0	0	0	0	0
Amazonia	Xylopia_ligustrifolia	2	1	1	0	0	0	1	0	0	0	0	0	0	0	0	0	0	0	0	0	0	0	0	0	0	0	0	0	0	0	0
Amazonia	Inga_ingoides	0	0	0	0	0	0	0	0	0	0	0	0	0	0	0	0	0	0	0	0	0	0	0	0	0	0	0	0	0	0	0
Amazonia	Lacistema_grandifolium	0	0	0	0	0	0	0	0	0	0	0	0	0	0	0	0	0	0	0	0	0	0	0	0	0	0	0	0	0	0	0
Amazonia	Pouteria_minima	0	1	5	3	3	4	3	1	1	0	0	0	0	0	0	0	0	0	0	0	0	0	0	0	0	0	0	0	0	0	0
Amazonia	Stryphnodendron_rotundifolium	0	0	0	0	0	0	0	0	0	0	0	0	0	0	0	0	0	0	0	0	0	0	0	0	0	0	0	0	0	0	0
Amazonia	Andira_surinamensis	0	0	0	0	0	0	0	0	0	0	0	0	0	0	0	0	0	0	0	0	0	0	0	0	0	0	0	0	0	0	0
Amazonia	Caryodendron_orinocense	3	2	0	0	1	0	1	0	1	0	0	0	0	0	0	0	0	0	0	0	0	0	0	0	0	0	0	0	0	0	0
Amazonia	Myrcia_amazonica	0	2	4	4	5	5	4	2	3	5	3	2	1	0	0	0	0	0	0	0	0	0	0	0	0	0	0	0	0	0	0
Amazonia	Guarea_purusana	0	0	1	1	0	0	1	0	0	0	0	0	0	0	0	0	0	0	0	0	0	0	0	0	0	0	0	0	0	0	0
Amazonia	Maclura_tinctoria	1	6	6	4	7	0	1	3	2	1	0	1	2	1	0	0	0	0	0	0	0	0	0	0	0	0	0	0	0	0	0
Amazonia	Ocotea_argyrophylla	0	0	0	0	0	0	0	0	0	0	0	0	0	0	0	0	0	0	0	0	0	0	0	0	0	0	0	0	0	0	0
Amazonia	Pouteria_peruviensis	1	0	0	0	0	0	0	0	0	0	0	0	0	0	0	0	0	0	0	0	0	0	0	0	0	0	0	0	0	0	0
Amazonia	Browneopsis_ucayalina	4	1	0	5	4	1	0	1	0	0	0	0	0	0	0	0	0	0	0	0	0	0	0	0	0	0	0	0	0	0	0
Amazonia	Compsoneura_capitellata	0	0	0	1	0	0	0	0	0	0	0	0	0	0	0	0	0	0	0	0	0	0	0	0	0	0	0	0	0	0	0
Amazonia	Platycarpum_egleri	2	4	3	4	3	6	9	12	5	4	6	3	2	1	2	2	1	0	0	1	0	0	0	0	0	0	0	0	0	0	0
Amazonia	Protium_glabrescens	0	2	0	0	0	0	0	0	0	0	0	0	0	0	0	0	0	0	0	0	0	0	0	0	0	0	0	0	0	0	0
Amazonia	Rinorea_flavescens	0	2	1	0	0	0	0	0	0	0	0	0	0	0	0	0	0	0	0	0	0	0	0	0	0	0	0	0	0	0	0
Amazonia	Rinorea_lindeniana	2	0	0	0	0	1	1	0	0	0	0	0	0	0	0	0	0	0	0	0	0	0	0	0	0	0	0	0	0	0	0
Amazonia	Inga_stipularis	0	0	0	0	0	0	0	0	0	0	0	0	0	0	0	0	0	0	0	0	0	0	0	0	0	0	0	0	0	0	0
Amazonia	Lueheopsis_duckeana	0	0	0	0	0	0	0	0	0	0	0	0	0	0	0	0	0	0	0	0	0	0	0	0	0	0	0	0	0	0	0
Amazonia	Moquilea_minutiflora	3	0	0	1	1	0	0	0	0	0	0	0	0	0	0	0	0	0	0	0	0	0	0	0	0	0	0	0	0	0	0
Amazonia	Ocotea_fasciculata	0	0	0	0	0	0	0	0	0	0	0	0	0	0	0	0	0	0	0	0	0	0	0	0	0	0	0	0	0	0	0
Amazonia	Cordia_ucayaliensis	0	0	0	0	0	0	0	0	0	0	0	0	0	0	0	0	0	0	0	0	0	0	0	0	0	0	0	0	0	0	0
Amazonia	Jacaratia_spinosa	1	2	0	0	0	0	0	0	0	0	0	0	0	0	0	0	0	0	0	0	0	0	0	0	0	0	0	0	0	0	0
Amazonia	Mouriri_angulicosta	4	3	2	3	2	7	11	6	5	2	2	4	1	0	0	0	0	0	0	0	0	0	0	0	0	0	0	0	0	0	0
Amazonia	Qualea_acuminata	3	0	0	0	0	0	0	0	0	0	0	0	0	0	0	0	0	0	0	0	0	0	0	0	0	0	0	0	0	0	0
Amazonia	Tachigali_rugosa	2	4	1	0	1	0	1	0	0	0	0	0	0	0	0	0	0	0	0	0	0	0	0	0	0	0	0	0	0	0	0
Amazonia	Alseis_latifolia	4	3	3	4	5	2	2	2	3	0	1	0	0	0	1	0	0	0	0	0	0	0	0	0	0	0	0	0	0	0	0
Amazonia	Duguetia_calycina	1	1	0	0	0	0	0	0	0	0	0	0	0	0	0	0	0	0	0	0	0	0	0	0	0	0	0	0	0	0	0
Amazonia	Elvasia_quinqueloba	0	7	4	8	12	11	6	3	8	9	4	5	3	3	1	2	2	1	1	1	0	0	0	0	0	0	0	0	0	0	0
Amazonia	Myrcia_neomontana	3	3	4	7	4	4	0	2	1	1	1	0	0	0	0	0	0	0	0	0	0	0	0	0	0	0	0	0	0	0	0
Amazonia	Didymopanax_decaphyllus	2	0	0	0	0	0	0	0	0	0	0	0	0	0	0	0	0	0	0	0	0	0	0	0	0	0	0	0	0	0	0
Amazonia	Drypetes_fanshawei	2	5	0	0	0	0	0	0	0	0	0	0	0	0	0	0	0	0	0	0	0	0	0	0	0	0	0	0	0	0	0
Amazonia	Duguetia_quitarensis	0	1	0	0	0	0	0	0	0	0	0	0	0	0	0	0	0	0	0	0	0	0	0	0	0	0	0	0	0	0	0
Amazonia	Licania_irwinii	3	4	9	4	6	1	4	3	2	2	1	0	0	0	0	0	0	0	0	0	0	0	0	0	0	0	0	0	0	0	0
Amazonia	Miconia_serialis	0	3	2	6	3	1	4	1	1	0	0	0	0	0	0	0	0	0	0	0	0	0	0	0	0	0	0	0	0	0	0
Amazonia	Tachigali_formicarum	1	2	2	3	2	3	1	1	0	2	1	0	0	0	0	0	0	0	0	0	0	0	0	0	0	0	0	0	0	0	0
Amazonia	Moquilea_unguiculata	0	0	0	0	0	0	0	0	0	0	0	0	0	0	0	0	0	0	0	0	0	0	0	0	0	0	0	0	0	0	0
Amazonia	Crudia_glaberrima	0	2	1	1	1	0	0	0	0	0	0	0	0	0	0	0	0	0	0	0	0	0	0	0	0	0	0	0	0	0	0
Amazonia	Ocotea_javitensis	0	0	0	0	0	0	0	0	0	0	0	0	0	0	0	0	0	0	0	0	0	0	0	0	0	0	0	0	0	0	0
Amazonia	Oenocarpus_distichus	0	0	0	0	0	0	0	0	0	0	0	0	0	0	0	0	0	0	0	0	0	0	0	0	0	0	0	0	0	0	0
Amazonia	Tabernaemontana_muricata	0	1	4	3	9	5	7	15	10	16	10	10	9	5	6	4	3	0	0	0	0	0	0	0	0	0	0	0	0	0	0
Amazonia	Ternstroemia_candolleana	1	9	3	3	1	3	0	1	0	0	0	0	0	0	0	0	0	0	0	0	0	0	0	0	0	0	0	0	0	0	0
Amazonia	Theobroma_obovatum	0	0	0	0	0	0	0	0	0	0	0	0	0	0	0	0	0	0	0	0	0	0	0	0	0	0	0	0	0	0	0
Amazonia	Cabralea_canjerana	0	0	0	0	0	0	0	0	0	0	0	0	0	0	0	0	0	0	0	0	0	0	0	0	0	0	0	0	0	0	0
Amazonia	Calycophyllum_megistocaulum	1	0	1	0	0	0	0	0	0	0	0	0	0	0	0	0	0	0	0	0	0	0	0	0	0	0	0	0	0	0	0
Amazonia	Conceveiba_rhytidocarpa	0	0	0	0	0	0	0	0	0	0	0	0	0	0	0	0	0	0	0	0	0	0	0	0	0	0	0	0	0	0	0
Amazonia	Eriotheca_longipedicellata	0	0	0	0	0	0	0	0	0	0	0	0	0	0	0	0	0	0	0	0	0	0	0	0	0	0	0	0	0	0	0
Amazonia	Protium_puncticulatum	5	0	0	0	0	0	0	0	0	0	0	0	0	0	0	0	0	0	0	0	0	0	0	0	0	0	0	0	0	0	0
Amazonia	Sacoglottis_mattogrossensis	1	0	0	1	0	0	0	0	0	0	0	0	0	0	0	0	0	0	0	0	0	0	0	0	0	0	0	0	0	0	0
Amazonia	Cordia_sagotii	0	5	3	0	1	0	0	0	0	0	0	0	0	0	0	0	0	0	0	0	0	0	0	0	0	0	0	0	0	0	0
Amazonia	Micrandra_elata	1	6	5	2	3	7	8	7	9	7	2	2	2	0	1	0	0	0	0	0	0	0	0	0	0	0	0	0	0	0	0
Amazonia	Phyllostylon_rhamnoides	1	0	4	6	6	4	11	8	8	9	12	6	9	8	4	7	2	2	0	0	0	0	0	0	0	0	0	0	0	0	0
Amazonia	Pourouma_ovata	1	0	1	0	0	0	0	0	0	0	0	0	0	0	0	0	0	0	0	0	0	0	0	0	0	0	0	0	0	0	0
Amazonia	Protium_goudotianum	0	1	0	0	0	0	0	0	0	0	0	0	0	0	0	0	0	0	0	0	0	0	0	0	0	0	0	0	0	0	0
Amazonia	Discophora_guianensis	1	1	2	0	1	0	0	0	0	0	0	0	0	0	0	0	0	0	0	0	0	0	0	0	0	0	0	0	0	0	0
Amazonia	Erythroxylum_spruceanum	0	7	2	6	15	6	5	4	1	2	4	4	1	3	0	2	1	0	0	0	0	0	0	0	0	0	0	0	0	0	0
Amazonia	Pouteria_melanopoda	0	0	0	0	0	0	0	0	0	0	0	0	0	0	0	0	0	0	0	0	0	0	0	0	0	0	0	0	0	0	0
Amazonia	Tapura_capitulifera	5	2	1	1	0	0	0	0	0	0	0	0	0	0	0	0	0	0	0	0	0	0	0	0	0	0	0	0	0	0	0
Amazonia	Tovomita_grata	3	4	3	4	1	2	1	3	0	0	0	0	0	0	0	0	0	0	0	0	0	0	0	0	0	0	0	0	0	0	0
Amazonia	Diospyros_poeppigiana	0	4	4	4	3	1	3	2	0	0	0	0	0	0	0	0	0	0	0	0	0	0	0	0	0	0	0	0	0	0	0
Amazonia	Guatteria_modesta	0	0	0	0	0	0	0	0	0	0	0	0	0	0	0	0	0	0	0	0	0	0	0	0	0	0	0	0	0	0	0
Amazonia	Vatairea_erythrocarpa	0	0	0	0	0	0	0	0	0	0	0	0	0	0	0	0	0	0	0	0	0	0	0	0	0	0	0	0	0	0	0
Amazonia	Zygia_inaequalis	0	0	0	0	0	0	0	0	0	0	0	0	0	0	0	0	0	0	0	0	0	0	0	0	0	0	0	0	0	0	0
Amazonia	Rinorea_paniculata	1	4	4	4	8	6	1	7	3	3	0	0	0	0	0	0	0	0	0	0	0	0	0	0	0	0	0	0	0	0	0
Amazonia	Swartzia_laxiflora	0	0	0	0	0	0	0	0	0	0	0	0	0	0	0	0	0	0	0	0	0	0	0	0	0	0	0	0	0	0	0
Amazonia	Hymenopus_latifolius	1	0	0	0	0	0	0	0	0	0	0	0	0	0	0	0	0	0	0	0	0	0	0	0	0	0	0	0	0	0	0
Amazonia	Protium_neglectum	2	2	2	2	1	0	0	0	0	0	0	0	0	0	0	0	0	0	0	0	0	0	0	0	0	0	0	0	0	0	0
Amazonia	Couepia_caryophylloides	0	0	0	0	0	0	0	0	0	0	0	0	0	0	0	0	0	0	0	0	0	0	0	0	0	0	0	0	0	0	0
Amazonia	Heisteria_nitida	3	0	1	0	1	0	0	0	0	0	0	0	0	0	0	0	0	0	0	0	0	0	0	0	0	0	0	0	0	0	0
Amazonia	Macrolobium_pendulum	1	5	3	0	0	0	0	0	0	0	0	0	0	0	0	0	0	0	0	0	0	0	0	0	0	0	0	0	0	0	0
Amazonia	Talisia_hexaphylla	0	0	0	0	0	0	0	0	0	0	0	0	0	0	0	0	0	0	0	0	0	0	0	0	0	0	0	0	0	0	0
Amazonia	Abarema_mataybifolia	0	0	0	0	0	0	0	0	0	0	0	0	0	0	0	0	0	0	0	0	0	0	0	0	0	0	0	0	0	0	0
Amazonia	Campsiandra_comosa	6	11	4	6	6	0	1	2	0	0	0	0	0	0	0	0	0	0	0	0	0	0	0	0	0	0	0	0	0	0	0
Amazonia	Myrcia_tomentosa	0	0	0	0	0	0	0	0	0	0	0	0	0	0	0	0	0	0	0	0	0	0	0	0	0	0	0	0	0	0	0
Amazonia	Enterolobium_maximum	0	3	8	6	3	3	0	1	0	0	0	0	0	0	0	0	0	0	0	0	0	0	0	0	0	0	0	0	0	0	0
Amazonia	Nectandra_hihua	2	5	3	1	2	9	8	11	9	10	13	4	8	5	0	1	0	0	0	0	0	0	0	0	0	0	0	0	0	0	0
Amazonia	Sorocea_pubivena	0	0	0	0	0	0	0	0	0	0	0	0	0	0	0	0	0	0	0	0	0	0	0	0	0	0	0	0	0	0	0
Amazonia	Zollernia_paraensis	0	0	0	0	0	0	0	0	0	0	0	0	0	0	0	0	0	0	0	0	0	0	0	0	0	0	0	0	0	0	0
Amazonia	Duguetia_marcgraviana	1	1	3	3	4	4	2	3	0	0	0	0	0	0	0	0	0	0	0	0	0	0	0	0	0	0	0	0	0	0	0
Amazonia	Euterpe_catinga	0	2	4	4	8	5	8	19	12	15	15	9	19	13	6	4	7	1	0	1	0	0	0	0	0	0	0	0	0	0	0
Amazonia	Bixa_orellana	3	3	2	0	1	0	0	0	0	0	0	0	0	0	0	0	0	0	0	0	0	0	0	0	0	0	0	0	0	0	0
Amazonia	Chamaecrista_adiantifolia	1	2	4	2	0	1	1	0	0	0	0	0	0	0	0	0	0	0	0	0	0	0	0	0	0	0	0	0	0	0	0
Amazonia	Palicourea_guianensis	1	1	0	0	0	0	0	0	0	0	0	0	0	0	0	0	0	0	0	0	0	0	0	0	0	0	0	0	0	0	0
Amazonia	Siparuna_poeppigii	0	0	0	0	0	0	0	0	0	0	0	0	0	0	0	0	0	0	0	0	0	0	0	0	0	0	0	0	0	0	0
Amazonia	Vismia_cayennensis	2	1	0	0	0	0	0	0	0	0	0	0	0	0	0	0	0	0	0	0	0	0	0	0	0	0	0	0	0	0	0
Amazonia	Cedrela_odorata	0	0	0	0	0	0	0	0	0	0	0	0	0	0	0	0	0	0	0	0	0	0	0	0	0	0	0	0	0	0	0
Amazonia	Pourouma_melinonii	6	1	0	1	0	0	0	0	0	0	0	0	0	0	0	0	0	0	0	0	0	0	0	0	0	0	0	0	0	0	0
Amazonia	Sloanea_latifolia	0	0	0	0	0	0	0	0	0	0	0	0	0	0	0	0	0	0	0	0	0	0	0	0	0	0	0	0	0	0	0
Amazonia	Trichilia_lepidota	3	1	1	0	0	0	0	0	0	0	0	0	0	0	0	0	0	0	0	0	0	0	0	0	0	0	0	0	0	0	0
Amazonia	Roupala_montana	2	3	4	0	1	0	0	1	1	0	0	0	0	0	0	0	0	0	0	0	0	0	0	0	0	0	0	0	0	0	0
Amazonia	Simaba_orinocensis	1	1	0	1	0	0	0	0	0	0	0	0	0	0	0	0	0	0	0	0	0	0	0	0	0	0	0	0	0	0	0
Amazonia	Andira_inermis	0	0	0	0	0	0	0	0	0	0	0	0	0	0	0	0	0	0	0	0	0	0	0	0	0	0	0	0	0	0	0
Amazonia	Parahancornia_fasciculata	0	0	0	0	0	0	0	0	0	0	0	0	0	0	0	0	0	0	0	0	0	0	0	0	0	0	0	0	0	0	0
Amazonia	Anacardium_parvifolium	0	0	0	0	0	0	0	0	0	0	0	0	0	0	0	0	0	0	0	0	0	0	0	0	0	0	0	0	0	0	0
Amazonia	Pentagonia_amazonica	1	2	2	2	1	1	2	0	0	0	0	0	0	0	0	0	0	0	0	0	0	0	0	0	0	0	0	0	0	0	0
Amazonia	Couepia_paraensis	2	1	2	0	0	0	0	0	0	0	0	0	0	0	0	0	0	0	0	0	0	0	0	0	0	0	0	0	0	0	0
Amazonia	Eugenia_pseudopsidium	0	3	4	4	6	4	2	2	0	1	0	0	0	0	0	0	0	0	0	0	0	0	0	0	0	0	0	0	0	0	0
Amazonia	Inga_kursarii	0	2	6	6	3	7	3	3	0	0	0	0	0	0	0	0	0	0	0	0	0	0	0	0	0	0	0	0	0	0	0
Amazonia	Parinari_campestris	0	0	0	1	0	0	0	0	0	0	0	0	0	0	0	0	0	0	0	0	0	0	0	0	0	0	0	0	0	0	0
Amazonia	Pentaplaris_davidsmithii	4	2	0	0	0	0	0	0	0	0	0	0	0	0	0	0	0	0	0	0	0	0	0	0	0	0	0	0	0	0	0
Amazonia	Bauhinia_brachycalyx	2	0	0	0	0	0	0	0	0	0	0	0	0	0	0	0	0	0	0	0	0	0	0	0	0	0	0	0	0	0	0
Amazonia	Crudia_amazonica	3	4	0	0	2	0	0	0	0	0	0	0	0	0	0	0	0	0	0	0	0	0	0	0	0	0	0	0	0	0	0
Amazonia	Duroia_saccifera	0	0	0	0	0	0	0	0	0	0	0	0	0	0	0	0	0	0	0	0	0	0	0	0	0	0	0	0	0	0	0
Amazonia	Garcinia_benthamiana	2	0	0	0	0	0	0	0	0	0	0	0	0	0	0	0	0	0	0	0	0	0	0	0	0	0	0	0	0	0	0
Amazonia	Virola_venosa	0	0	0	0	0	0	0	0	0	0	0	0	0	0	0	0	0	0	0	0	0	0	0	0	0	0	0	0	0	0	0
Amazonia	Aldina_latifolia	1	13	6	3	5	1	1	0	0	0	0	1	0	1	0	0	0	0	0	0	0	0	0	0	0	0	0	0	0	0	0
Amazonia	Ocotea_petalanthera	0	0	0	0	0	0	0	0	0	0	0	0	0	0	0	0	0	0	0	0	0	0	0	0	0	0	0	0	0	0	0
Amazonia	Vatairea_sericea	0	0	0	0	0	0	0	0	0	0	0	0	0	0	0	0	0	0	0	0	0	0	0	0	0	0	0	0	0	0	0
Amazonia	Anaueria_brasiliensis	3	1	2	0	2	0	0	0	0	0	0	0	0	0	0	0	0	0	0	0	0	0	0	0	0	0	0	0	0	0	0
Amazonia	Eschweilera_pseudodecolorans	1	0	2	0	0	0	0	0	0	0	0	0	0	0	0	0	0	0	0	0	0	0	0	0	0	0	0	0	0	0	0
Amazonia	Ficus_trigona	1	3	3	7	3	0	4	0	0	0	0	0	0	0	0	0	0	0	0	0	0	0	0	0	0	0	0	0	0	0	0
Amazonia	Wittmackanthus_stanleyanus	0	2	6	4	1	4	1	1	0	0	0	0	0	0	0	0	0	0	0	0	0	0	0	0	0	0	0	0	0	0	0
Amazonia	Aniba_burchellii	0	0	0	0	0	0	0	0	0	0	0	0	0	0	0	0	0	0	0	0	0	0	0	0	0	0	0	0	0	0	0
Amazonia	Aspidosperma_discolor	2	0	0	0	0	0	0	0	0	0	0	0	0	0	0	0	0	0	0	0	0	0	0	0	0	0	0	0	0	0	0
Amazonia	Lonchocarpus_nicou	7	5	6	3	6	2	3	2	2	5	1	2	0	0	0	0	0	0	0	0	0	0	0	0	0	0	0	0	0	0	0
Amazonia	Ochthocosmus_multiflorus	0	3	4	1	6	8	9	5	12	10	2	3	1	1	1	0	0	0	0	0	0	0	0	0	0	0	0	0	0	0	0
Amazonia	Swartzia_benthamiana	4	2	2	2	0	0	0	0	0	0	0	0	0	0	0	0	0	0	0	0	0	0	0	0	0	0	0	0	0	0	0
Amazonia	Vochysia_revoluta	3	5	6	2	0	1	0	0	0	0	0	0	0	0	0	0	0	0	0	0	0	0	0	0	0	0	0	0	0	0	0
Amazonia	Sterculia_kayae	0	1	3	4	2	0	3	0	0	0	1	0	0	0	0	0	0	0	0	0	0	0	0	0	0	0	0	0	0	0	0
Amazonia	Tabebuia_roseoalba	1	4	4	3	2	1	1	2	1	0	0	0	0	0	0	0	0	0	0	0	0	0	0	0	0	0	0	0	0	0	0
Amazonia	Anaxagorea_acuminata	0	0	0	0	0	0	0	0	0	0	0	0	0	0	0	0	0	0	0	0	0	0	0	0	0	0	0	0	0	0	0
Amazonia	Cecropia_peltata	5	3	2	0	1	0	0	0	0	0	0	0	0	0	0	0	0	0	0	0	0	0	0	0	0	0	0	0	0	0	0
Amazonia	Conceveiba_terminalis	1	0	2	3	2	0	0	0	0	0	0	0	0	0	0	0	0	0	0	0	0	0	0	0	0	0	0	0	0	0	0
Amazonia	Duroia_duckei	2	2	2	8	6	5	7	3	2	1	1	0	1	0	0	0	0	0	0	0	0	0	0	0	0	0	0	0	0	0	0
Amazonia	Inga_bourgonii	0	1	0	0	0	0	0	0	0	0	0	0	0	0	0	0	0	0	0	0	0	0	0	0	0	0	0	0	0	0	0
Amazonia	Micrandra_minor	8	3	2	2	0	0	0	1	0	0	0	0	0	0	0	0	0	0	0	0	0	0	0	0	0	0	0	0	0	0	0
Amazonia	Micropholis_humboldtiana	0	3	2	5	3	7	8	6	8	3	1	4	0	1	1	0	0	0	0	0	0	0	0	0	0	0	0	0	0	0	0
Amazonia	Tovomitidium_speciosum	0	0	0	0	0	0	0	0	0	0	0	0	0	0	0	0	0	0	0	0	0	0	0	0	0	0	0	0	0	0	0
Amazonia	Xylopia_polyantha	0	0	0	0	0	0	0	0	0	0	0	0	0	0	0	0	0	0	0	0	0	0	0	0	0	0	0	0	0	0	0
Amazonia	Parkia_ulei	0	0	0	0	0	0	0	0	0	0	0	0	0	0	0	0	0	0	0	0	0	0	0	0	0	0	0	0	0	0	0
Amazonia	Byrsonima_japurensis	5	3	1	1	4	0	0	0	1	0	0	0	0	0	0	0	0	0	0	0	0	0	0	0	0	0	0	0	0	0	0
Amazonia	Piranhea_trifoliata	4	2	1	1	2	0	0	0	0	0	0	0	0	0	0	0	0	0	0	0	0	0	0	0	0	0	0	0	0	0	0
Amazonia	Syagrus_sancona	1	10	1	2	3	0	0	0	1	0	0	0	0	0	0	0	0	0	0	0	0	0	0	0	0	0	0	0	0	0	0
Amazonia	Aniba_hostmanniana	0	0	0	0	0	0	0	0	0	0	0	0	0	0	0	0	0	0	0	0	0	0	0	0	0	0	0	0	0	0	0
Amazonia	Chrysochlamys_membranacea	0	2	3	0	1	0	0	0	0	0	0	0	0	0	0	0	0	0	0	0	0	0	0	0	0	0	0	0	0	0	0
Amazonia	Eperua_bijuga	3	0	0	1	1	1	0	0	0	0	0	0	0	0	0	0	0	0	0	0	0	0	0	0	0	0	0	0	0	0	0
Amazonia	Hydrochorea_gonggrijpii	0	2	6	7	6	8	8	9	10	12	6	3	7	3	3	2	0	0	0	0	0	0	0	0	0	0	0	0	0	0	0
Amazonia	Theobroma_microcarpum	2	3	2	2	5	0	1	2	1	0	0	0	0	0	0	0	0	0	0	0	0	0	0	0	0	0	0	0	0	0	0
Amazonia	Trymatococcus_oligandrus	0	0	0	0	0	0	0	0	0	0	0	0	0	0	0	0	0	0	0	0	0	0	0	0	0	0	0	0	0	0	0
Amazonia	Virola_obovata	1	0	1	1	0	0	0	0	0	0	0	0	0	0	0	0	0	0	0	0	0	0	0	0	0	0	0	0	0	0	0
Amazonia	Aspidosperma_cylindrocarpon	0	1	3	3	3	1	2	1	1	0	1	0	0	0	0	0	0	0	0	0	0	0	0	0	0	0	0	0	0	0	0
Amazonia	Copaifera_multijuga	0	0	0	0	0	0	0	0	0	0	0	0	0	0	0	0	0	0	0	0	0	0	0	0	0	0	0	0	0	0	0
Amazonia	Eugenia_stictopetala	1	3	3	4	5	0	0	0	0	0	0	0	0	0	0	0	0	0	0	0	0	0	0	0	0	0	0	0	0	0	0
Amazonia	Helianthostylis_sprucei	0	0	0	0	0	0	0	0	0	0	0	0	0	0	0	0	0	0	0	0	0	0	0	0	0	0	0	0	0	0	0
Amazonia	Peltogyne_catingae	0	1	0	1	0	0	0	0	0	0	0	0	0	0	0	0	0	0	0	0	0	0	0	0	0	0	0	0	0	0	0
Amazonia	Swartzia_oblanceolata	1	0	0	1	0	0	0	0	0	0	0	0	0	0	0	0	0	0	0	0	0	0	0	0	0	0	0	0	0	0	0
Amazonia	Iryanthera_olacoides	2	2	4	5	1	1	1	0	0	0	0	0	0	0	0	0	0	0	0	0	0	0	0	0	0	0	0	0	0	0	0
Amazonia	Rinorea_pectinosquamata	0	0	1	0	0	0	0	0	0	0	0	0	0	0	0	0	0	0	0	0	0	0	0	0	0	0	0	0	0	0	0
Amazonia	Allophylus_scrobiculatus	2	2	3	2	1	3	12	4	9	2	1	0	1	0	0	0	0	0	0	0	0	0	0	0	0	0	0	0	0	0	0
Amazonia	Casearia_grandiflora	1	0	1	0	0	0	0	0	0	0	0	0	0	0	0	0	0	0	0	0	0	0	0	0	0	0	0	0	0	0	0
Amazonia	Gaulettia_parillo	2	4	3	5	5	6	6	8	8	4	1	1	0	0	0	0	0	0	0	0	0	0	0	0	0	0	0	0	0	0	0
Amazonia	Iryanthera_paradoxa	1	2	4	3	1	2	0	2	0	0	0	0	0	0	0	0	0	0	0	0	0	0	0	0	0	0	0	0	0	0	0
Amazonia	Moronobea_coccinea	1	0	0	0	0	0	0	0	0	0	0	0	0	0	0	0	0	0	0	0	0	0	0	0	0	0	0	0	0	0	0
Amazonia	Psidium_sartorianum	1	2	2	6	8	4	8	13	11	10	16	8	3	4	3	2	0	0	0	0	0	0	0	0	0	0	0	0	0	0	0
Amazonia	Bowdichia_nitida	0	0	0	0	0	0	0	0	0	0	0	0	0	0	0	0	0	0	0	0	0	0	0	0	0	0	0	0	0	0	0
Amazonia	Coccoloba_mollis	0	0	0	0	0	0	0	0	0	0	0	0	0	0	0	0	0	0	0	0	0	0	0	0	0	0	0	0	0	0	0
Amazonia	Heisteria_barbata	0	0	0	0	0	0	0	0	0	0	0	0	0	0	0	0	0	0	0	0	0	0	0	0	0	0	0	0	0	0	0
Amazonia	Marila_laxiflora	2	2	3	5	0	1	0	0	0	0	0	0	0	0	0	0	0	0	0	0	0	0	0	0	0	0	0	0	0	0	0
Amazonia	Myroxylon_balsamum	0	1	0	0	0	0	0	0	0	0	0	0	0	0	0	0	0	0	0	0	0	0	0	0	0	0	0	0	0	0	0
Amazonia	Antonia_ovata	0	0	4	7	9	3	1	4	0	0	0	0	0	0	0	0	0	0	0	0	0	0	0	0	0	0	0	0	0	0	0
Amazonia	Duroia_micrantha	6	5	5	5	4	1	3	3	0	2	1	0	0	1	0	0	0	0	0	0	0	0	0	0	0	0	0	0	0	0	0
Amazonia	Ecclinusa_lanceolata	1	3	3	3	1	0	0	0	0	0	0	0	0	0	0	0	0	0	0	0	0	0	0	0	0	0	0	0	0	0	0
Amazonia	Matayba_inelegans	2	2	3	0	0	0	0	0	0	0	0	0	0	0	0	0	0	0	0	0	0	0	0	0	0	0	0	0	0	0	0
Amazonia	Mespilodaphne_cymbarum	0	0	0	0	0	0	0	0	0	0	0	0	0	0	0	0	0	0	0	0	0	0	0	0	0	0	0	0	0	0	0
Amazonia	Mouriri_sagotiana	0	0	0	0	0	0	0	0	0	0	0	0	0	0	0	0	0	0	0	0	0	0	0	0	0	0	0	0	0	0	0
Amazonia	Parkia_velutina	0	0	0	0	0	0	0	0	0	0	0	0	0	0	0	0	0	0	0	0	0	0	0	0	0	0	0	0	0	0	0
Amazonia	Terminalia_viridiflora	0	0	0	0	0	0	0	0	0	0	0	0	0	0	0	0	0	0	0	0	0	0	0	0	0	0	0	0	0	0	0
Amazonia	Emmotum_nitens	2	6	5	4	1	1	1	0	0	1	0	0	0	0	0	0	0	0	0	0	0	0	0	0	0	0	0	0	0	0	0
Amazonia	Heisteria_ovata	1	3	3	0	1	0	0	0	0	0	0	0	0	0	0	0	0	0	0	0	0	0	0	0	0	0	0	0	0	0	0
Amazonia	Macrosamanea_pubiramea	1	2	5	6	8	6	7	8	8	7	9	8	4	5	2	1	0	0	0	0	0	0	0	0	0	0	0	0	0	0	0
Amazonia	Melicoccus_novogranatensis	0	2	6	6	2	6	3	2	0	0	0	0	0	0	0	0	0	0	0	0	0	0	0	0	0	0	0	0	0	0	0
Amazonia	Terminalia_ochroprumna	3	3	2	6	5	7	4	8	9	4	2	1	0	1	0	0	0	0	0	0	0	0	0	0	0	0	0	0	0	0	0
Amazonia	Copaifera_reticulata	0	0	0	0	0	0	0	0	0	0	0	0	0	0	0	0	0	0	0	0	0	0	0	0	0	0	0	0	0	0	0
Amazonia	Duckesia_verrucosa	0	0	0	0	0	0	0	0	0	0	0	0	0	0	0	0	0	0	0	0	0	0	0	0	0	0	0	0	0	0	0
Amazonia	Hymenopus_caudatus	0	0	0	0	0	0	0	0	0	0	0	0	0	0	0	0	0	0	0	0	0	0	0	0	0	0	0	0	0	0	0
Amazonia	Mabea_fistulifera	0	3	1	3	5	4	1	1	0	0	0	0	0	0	0	0	0	0	0	0	0	0	0	0	0	0	0	0	0	0	0
Amazonia	Miconia_elata	0	0	0	0	0	0	0	0	0	0	0	0	0	0	0	0	0	0	0	0	0	0	0	0	0	0	0	0	0	0	0
Amazonia	Miconia_poeppigii	2	2	2	3	0	0	0	0	0	0	0	0	0	0	0	0	0	0	0	0	0	0	0	0	0	0	0	0	0	0	0
Amazonia	Ocotea_rubrinervis	0	0	0	0	0	0	0	0	0	0	0	0	0	0	0	0	0	0	0	0	0	0	0	0	0	0	0	0	0	0	0
Amazonia	Peltogyne_excelsa	0	5	2	0	0	1	0	0	0	0	0	0	0	0	0	0	0	0	0	0	0	0	0	0	0	0	0	0	0	0	0
Amazonia	Xylopia_cayennensis	1	1	0	0	0	0	0	0	0	0	0	0	0	0	0	0	0	0	0	0	0	0	0	0	0	0	0	0	0	0	0
Amazonia	Abarema_laeta	1	0	0	0	0	0	0	0	0	0	0	0	0	0	0	0	0	0	0	0	0	0	0	0	0	0	0	0	0	0	0
Amazonia	Batocarpus_amazonicus	0	0	0	0	0	0	0	0	0	0	0	0	0	0	0	0	0	0	0	0	0	0	0	0	0	0	0	0	0	0	0
Amazonia	Cenostigma_macrophyllum	2	3	5	4	4	10	11	15	7	4	6	1	0	2	1	1	0	0	0	0	0	0	0	0	0	0	0	0	0	0	0
Amazonia	Cynometra_spruceana	2	1	1	0	0	0	0	0	0	0	0	0	0	0	0	0	0	0	0	0	0	0	0	0	0	0	0	0	0	0	0
Amazonia	Licania_blackii	0	2	1	0	1	0	0	0	0	0	0	0	0	0	0	0	0	0	0	0	0	0	0	0	0	0	0	0	0	0	0
Amazonia	Licania_leptostachya	3	3	4	7	4	5	0	3	0	3	0	1	0	0	0	0	0	0	0	0	0	0	0	0	0	0	0	0	0	0	0
Amazonia	Macrolobium_guianense	4	1	3	8	6	2	4	3	3	3	1	0	1	0	0	0	0	0	0	0	0	0	0	0	0	0	0	0	0	0	0
Amazonia	Naucleopsis_glabra	0	0	0	0	0	0	0	0	0	0	0	0	0	0	0	0	0	0	0	0	0	0	0	0	0	0	0	0	0	0	0
Amazonia	Pagamea_coriacea	2	4	4	3	2	3	1	0	0	1	0	0	0	0	0	0	0	0	0	0	0	0	0	0	0	0	0	0	0	0	0
Amazonia	Tachigali_melanocarpa	3	0	0	0	0	0	0	0	0	0	0	0	0	0	0	0	0	0	0	0	0	0	0	0	0	0	0	0	0	0	0
Amazonia	Aniba_panurensis	1	0	0	0	0	0	0	0	0	0	0	0	0	0	0	0	0	0	0	0	0	0	0	0	0	0	0	0	0	0	0
Amazonia	Maprounea_guianensis	0	0	0	0	0	0	0	0	0	0	0	0	0	0	0	0	0	0	0	0	0	0	0	0	0	0	0	0	0	0	0
Amazonia	Alchornea_glandulosa	2	0	0	0	0	0	0	0	0	0	0	0	0	0	0	0	0	0	0	0	0	0	0	0	0	0	0	0	0	0	0
Amazonia	Trichilia_pachypoda	4	2	2	3	4	1	0	0	0	0	0	0	0	0	0	0	0	0	0	0	0	0	0	0	0	0	0	0	0	0	0
Amazonia	Hymenolobium_flavum	0	0	0	0	0	0	0	0	0	0	0	0	0	0	0	0	0	0	0	0	0	0	0	0	0	0	0	0	0	0	0
Amazonia	Platymiscium_trinitatis	1	6	5	0	1	0	0	0	0	0	0	0	0	0	0	0	0	0	0	0	0	0	0	0	0	0	0	0	0	0	0
Amazonia	Tovomita_calophyllophylla	1	4	1	6	1	0	0	0	0	1	0	0	0	0	1	0	0	0	0	0	0	0	0	0	0	0	0	0	0	0	0
Amazonia	Talisia_sylvatica	1	5	5	8	4	1	3	1	1	0	0	0	0	0	0	0	0	0	0	0	0	0	0	0	0	0	0	0	0	0	0
Amazonia	Guatteria_guianensis	0	0	0	0	0	0	0	0	0	0	0	0	0	0	0	0	0	0	0	0	0	0	0	0	0	0	0	0	0	0	0
Amazonia	Guatteria_ucayalina	0	0	0	0	0	0	0	0	0	0	0	0	0	0	0	0	0	0	0	0	0	0	0	0	0	0	0	0	0	0	0
Amazonia	Ladenbergia_amazonensis	3	0	0	0	0	0	0	0	0	0	0	0	0	0	0	0	0	0	0	0	0	0	0	0	0	0	0	0	0	0	0
Amazonia	Leptobalanus_sprucei	0	0	0	0	0	0	0	0	0	0	0	0	0	0	0	0	0	0	0	0	0	0	0	0	0	0	0	0	0	0	0
Amazonia	Miconia_minutiflora	2	0	0	0	0	0	0	0	0	0	0	0	0	0	0	0	0	0	0	0	0	0	0	0	0	0	0	0	0	0	0
Amazonia	Pouteria_ramiflora	1	0	0	0	0	0	0	0	0	0	0	0	0	0	0	0	0	0	0	0	0	0	0	0	0	0	0	0	0	0	0
Amazonia	Protium_morii	0	0	0	0	0	0	0	0	0	0	0	0	0	0	0	0	0	0	0	0	0	0	0	0	0	0	0	0	0	0	0
Amazonia	Campsiandra_angustifolia	3	2	0	1	0	0	0	2	0	0	0	0	0	0	0	0	0	0	0	0	0	0	0	0	0	0	0	0	0	0	0
Amazonia	Chrysophyllum_amazonicum	0	0	0	0	0	0	0	0	0	0	0	0	0	0	0	0	0	0	0	0	0	0	0	0	0	0	0	0	0	0	0
Amazonia	Hymenaea_intermedia	0	0	0	0	0	0	0	0	0	0	0	0	0	0	0	0	0	0	0	0	0	0	0	0	0	0	0	0	0	0	0
Amazonia	Hymenolobium_excelsum	0	0	0	0	0	0	0	0	0	0	0	0	0	0	0	0	0	0	0	0	0	0	0	0	0	0	0	0	0	0	0
Amazonia	Hymenopus_divaricatus	1	0	0	1	0	0	0	0	0	0	0	0	0	0	0	0	0	0	0	0	0	0	0	0	0	0	0	0	0	0	0
Amazonia	Hymenopus_intrapetiolaris	3	3	3	0	1	1	0	0	0	0	0	0	0	0	0	0	0	0	0	0	0	0	0	0	0	0	0	0	0	0	0
Amazonia	Inga_macrophylla	0	0	0	0	0	0	0	0	0	0	0	0	0	0	0	0	0	0	0	0	0	0	0	0	0	0	0	0	0	0	0
Amazonia	Iryanthera_obovata	2	9	8	1	0	3	3	0	1	1	0	0	0	0	0	0	0	0	0	0	0	0	0	0	0	0	0	0	0	0	0
Amazonia	Licania_cuprea	4	0	0	0	0	0	0	0	0	0	0	0	0	0	0	0	0	0	0	0	0	0	0	0	0	0	0	0	0	0	0
Amazonia	Meliosma_herbertii	0	0	0	0	0	0	0	0	0	0	0	0	0	0	0	0	0	0	0	0	0	0	0	0	0	0	0	0	0	0	0
Amazonia	Pradosia_cochlearia	2	0	0	0	0	0	0	0	0	0	0	0	0	0	0	0	0	0	0	0	0	0	0	0	0	0	0	0	0	0	0
Amazonia	Protium_gallosum	1	0	1	0	0	0	0	0	0	0	0	0	0	0	0	0	0	0	0	0	0	0	0	0	0	0	0	0	0	0	0
Amazonia	Sagotia_brachysepala	2	2	0	0	2	0	0	0	0	0	0	0	0	0	0	0	0	0	0	0	0	0	0	0	0	0	0	0	0	0	0
Amazonia	Zygia_ramiflora	1	0	0	0	0	0	0	0	0	0	0	0	0	0	0	0	0	0	0	0	0	0	0	0	0	0	0	0	0	0	0
Amazonia	Batesia_floribunda	0	0	0	0	0	0	0	0	0	0	0	0	0	0	0	0	0	0	0	0	0	0	0	0	0	0	0	0	0	0	0
Amazonia	Pouteria_surumuensis	2	2	3	1	0	2	0	2	1	0	0	0	0	0	0	0	0	0	0	0	0	0	0	0	0	0	0	0	0	0	0
Amazonia	Inga_huberi	0	0	0	0	0	0	0	0	0	0	0	0	0	0	0	0	0	0	0	0	0	0	0	0	0	0	0	0	0	0	0
Amazonia	Matisia_longiflora	0	2	6	6	5	12	7	10	10	12	7	4	6	0	0	0	0	0	0	0	0	0	0	0	0	0	0	0	0	0	0
Amazonia	Platymiscium_pinnatum	0	0	0	0	0	0	0	0	0	0	0	0	0	0	0	0	0	0	0	0	0	0	0	0	0	0	0	0	0	0	0
Amazonia	Sloanea_fragrans	0	0	0	0	0	0	0	0	0	0	0	0	0	0	0	0	0	0	0	0	0	0	0	0	0	0	0	0	0	0	0
Amazonia	Sloanea_terniflora	3	1	1	0	0	0	0	0	0	0	0	0	0	0	0	0	0	0	0	0	0	0	0	0	0	0	0	0	0	0	0
Amazonia	Allophylus_glabratus	0	0	0	0	0	0	0	0	0	0	0	0	0	0	0	0	0	0	0	0	0	0	0	0	0	0	0	0	0	0	0
Amazonia	Mezilaurus_lindaviana	0	0	0	0	0	0	0	0	0	0	0	0	0	0	0	0	0	0	0	0	0	0	0	0	0	0	0	0	0	0	0
Amazonia	Platonia_insignis	0	0	0	1	0	0	0	0	0	0	0	0	0	0	0	0	0	0	0	0	0	0	0	0	0	0	0	0	0	0	0
Amazonia	Protium_nitidifolium	0	0	0	0	0	0	0	0	0	0	0	0	0	0	0	0	0	0	0	0	0	0	0	0	0	0	0	0	0	0	0
Amazonia	Cynometra_hostmanniana	2	1	0	0	0	0	0	0	0	0	0	0	0	0	0	0	0	0	0	0	0	0	0	0	0	0	0	0	0	0	0
Amazonia	Hymenolobium_nitidum	0	0	0	0	0	0	0	0	0	0	0	0	0	0	0	0	0	0	0	0	0	0	0	0	0	0	0	0	0	0	0
Amazonia	Mabea_paniculata	3	2	1	0	0	0	0	0	0	0	0	0	0	0	0	0	0	0	0	0	0	0	0	0	0	0	0	0	0	0	0
Amazonia	Siparuna_guianensis	0	0	0	0	0	0	0	0	0	0	0	0	0	0	0	0	0	0	0	0	0	0	0	0	0	0	0	0	0	0	0
Amazonia	Trattinnickia_boliviana	0	3	0	0	0	0	0	0	0	0	0	0	0	0	0	0	0	0	0	0	0	0	0	0	0	0	0	0	0	0	0
Amazonia	Eschweilera_ovalifolia	1	2	5	1	5	6	4	1	0	0	0	0	0	0	0	0	0	0	0	0	0	0	0	0	0	0	0	0	0	0	0
Amazonia	Guatteria_megalophylla	0	0	0	0	0	0	0	0	0	0	0	0	0	0	0	0	0	0	0	0	0	0	0	0	0	0	0	0	0	0	0
Amazonia	Macoubea_guianensis	0	1	0	0	0	0	0	0	0	0	0	0	0	0	0	0	0	0	0	0	0	0	0	0	0	0	0	0	0	0	0
Amazonia	Micropholis_obscura	0	0	0	0	0	0	0	0	0	0	0	0	0	0	0	0	0	0	0	0	0	0	0	0	0	0	0	0	0	0	0
Amazonia	Micropholis_porphyrocarpa	0	0	0	0	0	0	0	0	0	0	0	0	0	0	0	0	0	0	0	0	0	0	0	0	0	0	0	0	0	0	0
Amazonia	Ocotea_matogrossensis	2	1	3	4	2	2	0	0	0	0	0	0	0	0	0	0	0	0	0	0	0	0	0	0	0	0	0	0	0	0	0
Amazonia	Persea_caerulea	5	3	8	5	2	5	3	2	0	1	0	1	1	0	0	0	0	0	0	0	0	0	0	0	0	0	0	0	0	0	0
Amazonia	Lonchocarpus_seorsus	0	0	1	0	0	0	0	0	0	0	0	0	0	0	0	0	0	0	0	0	0	0	0	0	0	0	0	0	0	0	0
Amazonia	Macrolobium_suaveolens	0	3	2	0	0	1	0	0	0	0	0	0	0	0	0	0	0	0	0	0	0	0	0	0	0	0	0	0	0	0	0
Amazonia	Paypayrola_longifolia	4	0	1	0	0	0	0	0	0	0	0	0	0	0	0	0	0	0	0	0	0	0	0	0	0	0	0	0	0	0	0
Amazonia	Warszewiczia_schwackei	1	2	1	1	0	0	0	0	0	0	0	0	0	0	0	0	0	0	0	0	0	0	0	0	0	0	0	0	0	0	0
Amazonia	Annona_ambotay	0	0	0	0	0	0	0	0	0	0	0	0	0	0	0	0	0	0	0	0	0	0	0	0	0	0	0	0	0	0	0
Amazonia	Erisma_bicolor	0	0	0	0	0	0	0	0	0	0	0	0	0	0	0	0	0	0	0	0	0	0	0	0	0	0	0	0	0	0	0
Amazonia	Eugenia_belemitana	0	0	0	0	0	0	0	0	0	0	0	0	0	0	0	0	0	0	0	0	0	0	0	0	0	0	0	0	0	0	0
Amazonia	Iryanthera_crassifolia	2	2	0	0	0	0	0	0	0	0	0	0	0	0	0	0	0	0	0	0	0	0	0	0	0	0	0	0	0	0	0
Amazonia	Sterigmapetalum_obovatum	0	0	0	0	0	0	0	0	0	0	0	0	0	0	0	0	0	0	0	0	0	0	0	0	0	0	0	0	0	0	0
Amazonia	Cariniana_micrantha	0	0	0	0	0	0	0	0	0	0	0	0	0	0	0	0	0	0	0	0	0	0	0	0	0	0	0	0	0	0	0
Amazonia	Diospyros_tetrandra	2	5	7	2	1	0	0	1	1	0	0	0	0	0	0	0	0	0	0	0	0	0	0	0	0	0	0	0	0	0	0
Amazonia	Leptobalanus_latus	0	0	0	0	0	0	0	0	0	0	0	0	0	0	0	0	0	0	0	0	0	0	0	0	0	0	0	0	0	0	0
Amazonia	Naucleopsis_concinna	0	0	0	0	0	0	0	0	0	0	0	0	0	0	0	0	0	0	0	0	0	0	0	0	0	0	0	0	0	0	0
Amazonia	Casearia_ulmifolia	0	0	0	0	0	0	0	0	0	0	0	0	0	0	0	0	0	0	0	0	0	0	0	0	0	0	0	0	0	0	0
Amazonia	Pourouma_cucura	3	0	1	4	4	3	0	0	0	0	0	0	0	0	0	0	0	0	0	0	0	0	0	0	0	0	0	0	0	0	0
Amazonia	Rhodostemonodaphne_kunthiana	1	0	0	0	0	0	0	0	0	0	0	0	0	0	0	0	0	0	0	0	0	0	0	0	0	0	0	0	0	0	0
Amazonia	Simira_cordifolia	1	1	2	3	0	1	0	0	0	0	0	0	0	0	0	0	0	0	0	0	0	0	0	0	0	0	0	0	0	0	0
Amazonia	Croton_tessmannii	1	0	0	0	0	0	0	0	0	0	0	0	0	0	0	0	0	0	0	0	0	0	0	0	0	0	0	0	0	0	0
Amazonia	Leptobalanus_granvillei	0	0	0	0	0	0	0	0	0	0	0	0	0	0	0	0	0	0	0	0	0	0	0	0	0	0	0	0	0	0	0
Amazonia	Mauritia_carana	3	2	2	6	9	4	6	3	2	2	0	0	0	0	0	0	0	0	0	0	0	0	0	0	0	0	0	0	0	0	0
Amazonia	Aniba_puchury.minor	0	1	7	6	7	4	2	1	0	0	0	0	0	0	0	0	0	0	0	0	0	0	0	0	0	0	0	0	0	0	0
Amazonia	Cedrela_fissilis	0	0	0	0	0	0	0	0	0	0	0	0	0	0	0	0	0	0	0	0	0	0	0	0	0	0	0	0	0	0	0
Amazonia	Emmotum_floribundum	0	4	2	0	1	0	0	0	0	0	0	0	0	0	0	0	0	0	0	0	0	0	0	0	0	0	0	0	0	0	0
Amazonia	Galipea_trifoliata	0	0	0	0	0	0	0	0	0	0	0	0	0	0	0	0	0	0	0	0	0	0	0	0	0	0	0	0	0	0	0
Amazonia	Himatanthus_bracteatus	1	0	0	0	0	0	0	0	0	0	0	0	0	0	0	0	0	0	0	0	0	0	0	0	0	0	0	0	0	0	0
Amazonia	Licania_discolor	1	0	0	0	0	0	0	0	0	0	0	0	0	0	0	0	0	0	0	0	0	0	0	0	0	0	0	0	0	0	0
Amazonia	Aniba_citrifolia	1	0	0	1	0	0	0	0	0	0	0	0	0	0	0	0	0	0	0	0	0	0	0	0	0	0	0	0	0	0	0
Amazonia	Cordiera_macrophylla	0	3	0	0	0	0	0	0	0	0	0	0	0	0	0	0	0	0	0	0	0	0	0	0	0	0	0	0	0	0	0
Amazonia	Couratari_longipedicellata	0	4	3	4	8	6	1	7	1	0	0	0	0	0	0	0	0	0	0	0	0	0	0	0	0	0	0	0	0	0	0
Amazonia	Inga_spectabilis	1	1	2	0	0	0	0	0	0	0	0	0	0	0	0	0	0	0	0	0	0	0	0	0	0	0	0	0	0	0	0
Amazonia	Licania_bracteata	1	0	0	0	0	0	0	0	0	0	0	0	0	0	0	0	0	0	0	0	0	0	0	0	0	0	0	0	0	0	0
Amazonia	Anisophyllea_guianensis	1	2	5	4	3	2	2	1	2	0	0	0	0	0	0	0	0	0	0	0	0	0	0	0	0	0	0	0	0	0	0
Amazonia	Pouteria_oblanceolata	0	0	0	0	0	0	0	0	0	0	0	0	0	0	0	0	0	0	0	0	0	0	0	0	0	0	0	0	0	0	0
Amazonia	Protium_crassipetalum	2	0	0	0	0	0	0	0	0	0	0	0	0	0	0	0	0	0	0	0	0	0	0	0	0	0	0	0	0	0	0
Amazonia	Alibertia_edulis	0	0	0	0	0	0	0	0	0	0	0	0	0	0	0	0	0	0	0	0	0	0	0	0	0	0	0	0	0	0	0
Amazonia	Byrsonima_aerugo	0	0	0	0	0	0	0	0	0	0	0	0	0	0	0	0	0	0	0	0	0	0	0	0	0	0	0	0	0	0	0
Amazonia	Eschweilera_eperuetorum	1	0	0	0	0	0	0	0	0	0	0	0	0	0	0	0	0	0	0	0	0	0	0	0	0	0	0	0	0	0	0
Amazonia	Eugenia_coffeifolia	1	0	0	0	0	0	0	0	0	0	0	0	0	0	0	0	0	0	0	0	0	0	0	0	0	0	0	0	0	0	0
Amazonia	Guatteria_procera	2	2	0	1	0	0	0	0	0	0	0	0	0	0	0	0	0	0	0	0	0	0	0	0	0	0	0	0	0	0	0
Amazonia	Lacmellea_arborescens	1	0	1	0	0	0	0	0	0	0	0	0	0	0	0	0	0	0	0	0	0	0	0	0	0	0	0	0	0	0	0
Amazonia	Neoraputia_paraensis	5	2	6	6	3	8	5	8	6	2	0	0	0	0	0	0	0	0	0	0	0	0	0	0	0	0	0	0	0	0	0
Amazonia	Pouteria_baehniana	0	0	0	0	0	0	0	0	0	0	0	0	0	0	0	0	0	0	0	0	0	0	0	0	0	0	0	0	0	0	0
Amazonia	Talisia_angustifolia	0	0	0	0	0	0	0	0	0	0	0	0	0	0	0	0	0	0	0	0	0	0	0	0	0	0	0	0	0	0	0
Amazonia	Annona_densicoma	3	3	0	1	0	0	0	0	0	0	0	0	0	0	0	0	0	0	0	0	0	0	0	0	0	0	0	0	0	0	0
Amazonia	Cynometra_longicuspis	0	0	0	0	0	0	0	0	0	0	0	0	0	0	0	0	0	0	0	0	0	0	0	0	0	0	0	0	0	0	0
Amazonia	Inga_alata	0	0	0	0	0	0	0	0	0	0	0	0	0	0	0	0	0	0	0	0	0	0	0	0	0	0	0	0	0	0	0
Amazonia	Inga_disticha	0	0	0	0	0	0	0	0	0	0	0	0	0	0	0	0	0	0	0	0	0	0	0	0	0	0	0	0	0	0	0
Amazonia	Myracrodruon_urundeuva	2	4	0	1	0	1	0	0	0	0	0	0	0	0	0	0	0	0	0	0	0	0	0	0	0	0	0	0	0	0	0
Amazonia	Psidium_acutangulum	2	2	0	0	0	0	0	0	0	0	0	0	0	0	0	0	0	0	0	0	0	0	0	0	0	0	0	0	0	0	0
Amazonia	Terminalia_tetraphylla	0	0	0	0	0	0	0	0	0	0	0	0	0	0	0	0	0	0	0	0	0	0	0	0	0	0	0	0	0	0	0
Amazonia	Byrsonima_crispa	1	0	0	0	0	0	0	0	0	0	0	0	0	0	0	0	0	0	0	0	0	0	0	0	0	0	0	0	0	0	0
Amazonia	Caryocar_microcarpum	1	0	0	0	0	0	0	0	0	0	0	0	0	0	0	0	0	0	0	0	0	0	0	0	0	0	0	0	0	0	0
Amazonia	Casearia_pitumba	0	0	0	0	0	0	0	0	0	0	0	0	0	0	0	0	0	0	0	0	0	0	0	0	0	0	0	0	0	0	0
Amazonia	Coussarea_paniculata	2	3	1	8	2	0	0	0	0	0	0	0	0	0	0	0	0	0	0	0	0	0	0	0	0	0	0	0	0	0	0
Amazonia	Dendropanax_umbellatus	1	4	2	0	0	1	0	0	0	0	0	0	0	0	0	0	0	0	0	0	0	0	0	0	0	0	0	0	0	0	0
Amazonia	Dicypellium_manausense	0	0	0	0	0	0	0	0	0	0	0	0	0	0	0	0	0	0	0	0	0	0	0	0	0	0	0	0	0	0	0
Amazonia	Eugenia_moschata	0	0	0	0	0	0	0	0	0	0	0	0	0	0	0	0	0	0	0	0	0	0	0	0	0	0	0	0	0	0	0
Amazonia	Tachigali_micropetala	0	0	0	0	0	0	0	0	0	0	0	0	0	0	0	0	0	0	0	0	0	0	0	0	0	0	0	0	0	0	0
Amazonia	Ceiba_samauma	0	0	0	0	0	0	0	0	0	0	0	0	0	0	0	0	0	0	0	0	0	0	0	0	0	0	0	0	0	0	0
Amazonia	Couepia_robusta	0	0	0	0	0	0	0	0	0	0	0	0	0	0	0	0	0	0	0	0	0	0	0	0	0	0	0	0	0	0	0
Amazonia	Diospyros_carbonaria	0	0	0	0	0	0	0	0	0	0	0	0	0	0	0	0	0	0	0	0	0	0	0	0	0	0	0	0	0	0	0
Amazonia	Parinariopsis_licaniiflora	1	2	0	0	0	0	0	0	0	0	0	0	0	0	0	0	0	0	0	0	0	0	0	0	0	0	0	0	0	0	0
Amazonia	Pouteria_speciosa	1	2	6	3	4	4	1	3	1	0	0	0	0	0	0	0	0	0	0	0	0	0	0	0	0	0	0	0	0	0	0
Amazonia	Swartzia_cuspidata	0	0	0	0	0	0	0	0	0	0	0	0	0	0	0	0	0	0	0	0	0	0	0	0	0	0	0	0	0	0	0
Amazonia	Agonandra_silvatica	0	0	0	0	0	0	0	0	0	0	0	0	0	0	0	0	0	0	0	0	0	0	0	0	0	0	0	0	0	0	0
Amazonia	Cochlospermum_orinocense	2	1	1	1	0	0	0	0	0	0	0	0	0	0	0	0	0	0	0	0	0	0	0	0	0	0	0	0	0	0	0
Amazonia	Endlicheria_bracteolata	1	0	0	0	0	0	0	0	0	0	0	0	0	0	0	0	0	0	0	0	0	0	0	0	0	0	0	0	0	0	0
Amazonia	Machaerium_acutifolium	1	2	0	0	0	0	0	0	0	0	0	0	0	0	0	0	0	0	0	0	0	0	0	0	0	0	0	0	0	0	0
Amazonia	Vochysia_obscura	4	1	1	0	0	0	0	0	0	0	0	0	0	0	0	0	0	0	0	0	0	0	0	0	0	0	0	0	0	0	0
Amazonia	Miconia_splendens	1	3	4	2	0	0	0	0	0	0	0	0	0	0	0	0	0	0	0	0	0	0	0	0	0	0	0	0	0	0	0
Amazonia	Pseudobombax_marginatum	0	1	0	1	0	0	0	0	0	0	0	0	0	0	0	0	0	0	0	0	0	0	0	0	0	0	0	0	0	0	0
Amazonia	Quiina_indigofera	2	1	0	2	0	0	0	0	0	0	0	0	0	0	0	0	0	0	0	0	0	0	0	0	0	0	0	0	0	0	0
Amazonia	Swartzia_acuminata	1	0	0	0	0	0	0	0	0	0	0	0	0	0	0	0	0	0	0	0	0	0	0	0	0	0	0	0	0	0	0
Amazonia	Thyrsodium_guianense	0	0	0	0	0	0	0	0	0	0	0	0	0	0	0	0	0	0	0	0	0	0	0	0	0	0	0	0	0	0	0
Amazonia	Zygia_basijuga	0	0	5	4	0	0	0	0	0	0	0	0	0	0	0	0	0	0	0	0	0	0	0	0	0	0	0	0	0	0	0
Amazonia	Naucleopsis_ternstroemiiflora	1	1	0	0	0	0	0	0	0	0	0	0	0	0	0	0	0	0	0	0	0	0	0	0	0	0	0	0	0	0	0
Amazonia	Ocotea_splendens	0	0	0	0	0	0	0	0	0	0	0	0	0	0	0	0	0	0	0	0	0	0	0	0	0	0	0	0	0	0	0
Amazonia	Pausandra_fordii	1	6	4	2	0	0	0	0	0	0	0	0	0	0	0	0	0	0	0	0	0	0	0	0	0	0	0	0	0	0	0
Amazonia	Pleuranthodendron_lindenii	2	0	0	0	0	0	0	0	0	0	0	0	0	0	0	0	0	0	0	0	0	0	0	0	0	0	0	0	0	0	0
Amazonia	Swartzia_laurifolia	0	0	0	0	0	0	0	0	0	0	0	0	0	0	0	0	0	0	0	0	0	0	0	0	0	0	0	0	0	0	0
Amazonia	Zanthoxylum_rhoifolium	0	0	0	0	0	0	0	0	0	0	0	0	0	0	0	0	0	0	0	0	0	0	0	0	0	0	0	0	0	0	0
Amazonia	Anaxagorea_dolichocarpa	0	2	0	1	0	0	0	0	0	0	0	0	0	0	0	0	0	0	0	0	0	0	0	0	0	0	0	0	0	0	0
Amazonia	Duroia_longiflora	0	0	0	0	0	0	0	0	0	0	0	0	0	0	0	0	0	0	0	0	0	0	0	0	0	0	0	0	0	0	0
Amazonia	Ferdinandusa_chlorantha	2	0	0	0	0	0	0	0	0	0	0	0	0	0	0	0	0	0	0	0	0	0	0	0	0	0	0	0	0	0	0
Amazonia	Licania_pallida	0	0	0	0	0	0	0	0	0	0	0	0	0	0	0	0	0	0	0	0	0	0	0	0	0	0	0	0	0	0	0
Amazonia	Myrcia_neomacrophylla	0	0	0	0	0	0	0	0	0	0	0	0	0	0	0	0	0	0	0	0	0	0	0	0	0	0	0	0	0	0	0
Amazonia	Pseudoxandra_polyphleba	0	0	0	0	0	0	0	0	0	0	0	0	0	0	0	0	0	0	0	0	0	0	0	0	0	0	0	0	0	0	0
Amazonia	Chrysophyllum_manaosense	1	0	0	0	0	0	0	0	0	0	0	0	0	0	0	0	0	0	0	0	0	0	0	0	0	0	0	0	0	0	0
Amazonia	Inga_sertulifera	0	0	0	0	0	0	0	0	0	0	0	0	0	0	0	0	0	0	0	0	0	0	0	0	0	0	0	0	0	0	0
Amazonia	Licania_harlingii	0	0	0	0	0	0	0	0	0	0	0	0	0	0	0	0	0	0	0	0	0	0	0	0	0	0	0	0	0	0	0
Amazonia	Nectandra_turbacensis	1	0	0	0	0	0	0	0	0	0	0	0	0	0	0	0	0	0	0	0	0	0	0	0	0	0	0	0	0	0	0
Amazonia	Triplaris_poeppigiana	0	2	5	1	1	0	0	0	0	0	0	0	0	0	0	0	0	0	0	0	0	0	0	0	0	0	0	0	0	0	0
Amazonia	Aniba_williamsii	0	0	0	0	0	0	0	0	0	0	0	0	0	0	0	0	0	0	0	0	0	0	0	0	0	0	0	0	0	0	0
Amazonia	Aspidosperma_darienense	4	0	2	0	0	0	0	0	0	0	0	0	0	0	0	0	0	0	0	0	0	0	0	0	0	0	0	0	0	0	0
Amazonia	Hirtella_obidensis	0	0	0	0	0	0	0	0	0	0	0	0	0	0	0	0	0	0	0	0	0	0	0	0	0	0	0	0	0	0	0
Amazonia	Mezilaurus_mahuba	2	0	0	0	0	0	0	0	0	0	0	0	0	0	0	0	0	0	0	0	0	0	0	0	0	0	0	0	0	0	0
Amazonia	Myrcia_cuspidata	2	1	0	0	1	0	0	0	0	0	0	0	0	0	0	0	0	0	0	0	0	0	0	0	0	0	0	0	0	0	0
Amazonia	Terminalia_oxycarpa	1	3	1	0	0	0	0	0	0	0	0	0	0	0	0	0	0	0	0	0	0	0	0	0	0	0	0	0	0	0	0
Amazonia	Jacaranda_obtusifolia	0	0	0	0	0	0	0	0	0	0	0	0	0	0	0	0	0	0	0	0	0	0	0	0	0	0	0	0	0	0	0
Amazonia	Licania_elliptica	4	2	3	3	1	0	0	2	0	0	0	0	0	0	0	0	0	0	0	0	0	0	0	0	0	0	0	0	0	0	0
Amazonia	Nectandra_longifolia	0	0	0	0	0	0	0	0	0	0	0	0	0	0	0	0	0	0	0	0	0	0	0	0	0	0	0	0	0	0	0
Amazonia	Sloanea_sinemariensis	2	1	1	5	1	2	0	0	0	0	0	0	0	0	0	0	0	0	0	0	0	0	0	0	0	0	0	0	0	0	0
Amazonia	Trattinnickia_lawrancei	0	0	0	0	0	0	0	0	0	0	0	0	0	0	0	0	0	0	0	0	0	0	0	0	0	0	0	0	0	0	0
Amazonia	Casearia_uleana	1	1	2	1	0	0	0	0	0	0	0	0	0	0	0	0	0	0	0	0	0	0	0	0	0	0	0	0	0	0	0
Amazonia	Guapira_hirsuta	0	0	0	0	0	0	0	0	0	0	0	0	0	0	0	0	0	0	0	0	0	0	0	0	0	0	0	0	0	0	0
Amazonia	Guarea_trunciflora	0	0	0	0	0	0	0	0	0	0	0	0	0	0	0	0	0	0	0	0	0	0	0	0	0	0	0	0	0	0	0
Amazonia	Hirtella_lightioides	0	0	0	0	0	0	0	0	0	0	0	0	0	0	0	0	0	0	0	0	0	0	0	0	0	0	0	0	0	0	0
Amazonia	Inga_cordatoalata	0	0	0	0	0	0	0	0	0	0	0	0	0	0	0	0	0	0	0	0	0	0	0	0	0	0	0	0	0	0	0
Amazonia	Laetia_suaveolens	5	4	3	2	2	0	0	0	0	0	0	0	0	0	0	0	0	0	0	0	0	0	0	0	0	0	0	0	0	0	0
Amazonia	Parkia_decussata	0	0	0	0	0	0	0	0	0	0	0	0	0	0	0	0	0	0	0	0	0	0	0	0	0	0	0	0	0	0	0
Amazonia	Pouteria_virescens	1	1	0	0	0	0	0	0	0	0	0	0	0	0	0	0	0	0	0	0	0	0	0	0	0	0	0	0	0	0	0
Amazonia	Randia_armata	0	0	0	0	0	0	0	0	0	0	0	0	0	0	0	0	0	0	0	0	0	0	0	0	0	0	0	0	0	0	0
Amazonia	Schizolobium_parahyba	0	0	0	0	0	0	0	0	0	0	0	0	0	0	0	0	0	0	0	0	0	0	0	0	0	0	0	0	0	0	0
Amazonia	Stryphnodendron_pulcherrimum	0	0	0	0	0	0	0	0	0	0	0	0	0	0	0	0	0	0	0	0	0	0	0	0	0	0	0	0	0	0	0
Amazonia	Swartzia_canescens	0	0	0	0	0	0	0	0	0	0	0	0	0	0	0	0	0	0	0	0	0	0	0	0	0	0	0	0	0	0	0
Amazonia	Talisia_cerasina	0	0	0	0	0	0	0	0	0	0	0	0	0	0	0	0	0	0	0	0	0	0	0	0	0	0	0	0	0	0	0
Amazonia	Croton_cuneatus	1	2	0	0	0	0	0	0	0	0	0	0	0	0	0	0	0	0	0	0	0	0	0	0	0	0	0	0	0	0	0
Amazonia	Ephedranthus_amazonicus	0	0	0	0	0	0	0	0	0	0	0	0	0	0	0	0	0	0	0	0	0	0	0	0	0	0	0	0	0	0	0
Amazonia	Ferdinandusa_elliptica	0	0	0	0	0	0	0	0	0	0	0	0	0	0	0	0	0	0	0	0	0	0	0	0	0	0	0	0	0	0	0
Amazonia	Inga_umbratica	0	0	0	0	0	0	0	0	0	0	0	0	0	0	0	0	0	0	0	0	0	0	0	0	0	0	0	0	0	0	0
Amazonia	Micrandra_siphonioides	1	3	1	1	0	0	0	0	0	0	0	0	0	0	0	0	0	0	0	0	0	0	0	0	0	0	0	0	0	0	0
Amazonia	Cathedra_acuminata	0	0	0	0	0	0	0	0	0	0	0	0	0	0	0	0	0	0	0	0	0	0	0	0	0	0	0	0	0	0	0
Amazonia	Dussia_tessmannii	0	0	0	0	0	0	0	0	0	0	0	0	0	0	0	0	0	0	0	0	0	0	0	0	0	0	0	0	0	0	0
Amazonia	Homalium_racemosum	1	2	6	7	6	2	1	2	0	0	0	0	0	0	0	0	0	0	0	0	0	0	0	0	0	0	0	0	0	0	0
Amazonia	Pachira_nervosa	2	0	0	0	0	0	0	0	0	0	0	0	0	0	0	0	0	0	0	0	0	0	0	0	0	0	0	0	0	0	0
Amazonia	Trichilia_adolfi	0	0	0	0	0	0	0	0	0	0	0	0	0	0	0	0	0	0	0	0	0	0	0	0	0	0	0	0	0	0	0
Amazonia	Albizia_decandra	0	0	0	0	0	0	0	0	0	0	0	0	0	0	0	0	0	0	0	0	0	0	0	0	0	0	0	0	0	0	0
Amazonia	Astronium_obliquum	0	2	0	0	0	0	0	0	0	0	0	0	0	0	0	0	0	0	0	0	0	0	0	0	0	0	0	0	0	0	0
Amazonia	Bactris_major	1	2	1	5	3	9	5	2	5	0	0	0	0	0	0	0	0	0	0	0	0	0	0	0	0	0	0	0	0	0	0
Amazonia	Clathrotropis_nitida	0	5	4	0	0	0	1	0	1	0	0	0	0	0	0	0	0	0	0	0	0	0	0	0	0	0	0	0	0	0	0
Amazonia	Coussapoa_orthoneura	0	0	0	0	0	0	0	0	0	0	0	0	0	0	0	0	0	0	0	0	0	0	0	0	0	0	0	0	0	0	0
Amazonia	Ficus_insipida	1	2	0	0	0	0	0	0	0	0	0	0	0	0	0	0	0	0	0	0	0	0	0	0	0	0	0	0	0	0	0
Amazonia	Lecointea_amazonica	0	0	0	0	0	0	0	0	0	0	0	0	0	0	0	0	0	0	0	0	0	0	0	0	0	0	0	0	0	0	0
Amazonia	Swartzia_grandifolia	0	0	0	0	0	0	0	0	0	0	0	0	0	0	0	0	0	0	0	0	0	0	0	0	0	0	0	0	0	0	0
Amazonia	Xylopia_emarginata	0	4	2	3	1	0	0	0	0	0	0	0	0	0	0	0	0	0	0	0	0	0	0	0	0	0	0	0	0	0	0
Amazonia	Guazuma_crinita	1	3	1	3	1	0	0	0	0	0	0	0	0	0	0	0	0	0	0	0	0	0	0	0	0	0	0	0	0	0	0
Amazonia	Heisteria_duckei	0	0	0	0	0	0	0	0	0	0	0	0	0	0	0	0	0	0	0	0	0	0	0	0	0	0	0	0	0	0	0
Amazonia	Parinari_klugii	1	0	0	0	0	0	0	0	0	0	0	0	0	0	0	0	0	0	0	0	0	0	0	0	0	0	0	0	0	0	0
Amazonia	Sterculia_duckei	0	0	0	0	0	0	0	0	0	0	0	0	0	0	0	0	0	0	0	0	0	0	0	0	0	0	0	0	0	0	0
Amazonia	Swartzia_tomentifera	0	1	0	0	2	0	0	0	0	0	0	0	0	0	0	0	0	0	0	0	0	0	0	0	0	0	0	0	0	0	0
Amazonia	Abarema_adenophora	0	0	0	0	0	0	0	0	0	0	0	0	0	0	0	0	0	0	0	0	0	0	0	0	0	0	0	0	0	0	0
Amazonia	Andira_parviflora	0	0	0	0	0	0	0	0	0	0	0	0	0	0	0	0	0	0	0	0	0	0	0	0	0	0	0	0	0	0	0
Amazonia	Chrysophyllum_eximium	0	0	0	0	0	0	0	0	0	0	0	0	0	0	0	0	0	0	0	0	0	0	0	0	0	0	0	0	0	0	0
Amazonia	Eschweilera_ovata	1	0	1	0	0	0	0	0	0	0	0	0	0	0	0	0	0	0	0	0	0	0	0	0	0	0	0	0	0	0	0
Amazonia	Hydrochorea_marginata	1	0	0	0	0	0	0	0	0	0	0	0	0	0	0	0	0	0	0	0	0	0	0	0	0	0	0	0	0	0	0
Amazonia	Inga_vismiifolia	0	1	0	0	0	0	0	0	0	0	0	0	0	0	0	0	0	0	0	0	0	0	0	0	0	0	0	0	0	0	0
Amazonia	Luehea_candicans	0	2	3	1	2	1	0	0	0	0	0	0	0	0	0	0	0	0	0	0	0	0	0	0	0	0	0	0	0	0	0
Amazonia	Mouriri_crassifolia	0	0	0	0	0	0	0	0	0	0	0	0	0	0	0	0	0	0	0	0	0	0	0	0	0	0	0	0	0	0	0
Amazonia	Naucleopsis_oblongifolia	0	0	0	0	0	0	0	0	0	0	0	0	0	0	0	0	0	0	0	0	0	0	0	0	0	0	0	0	0	0	0
Amazonia	Sloanea_laurifolia	1	0	0	0	0	0	0	0	0	0	0	0	0	0	0	0	0	0	0	0	0	0	0	0	0	0	0	0	0	0	0
Amazonia	Terminalia_macrophylla	0	0	0	0	0	0	0	0	0	0	0	0	0	0	0	0	0	0	0	0	0	0	0	0	0	0	0	0	0	0	0
Amazonia	Diplotropis_triloba	0	0	0	0	0	0	0	0	0	0	0	0	0	0	0	0	0	0	0	0	0	0	0	0	0	0	0	0	0	0	0
Amazonia	Miconia_phanerostila	0	0	0	0	0	0	0	0	0	0	0	0	0	0	0	0	0	0	0	0	0	0	0	0	0	0	0	0	0	0	0
Amazonia	Thyrsodium_puberulum	0	0	0	0	0	0	0	0	0	0	0	0	0	0	0	0	0	0	0	0	0	0	0	0	0	0	0	0	0	0	0
Amazonia	Centrolobium_microchaete	2	3	3	0	0	0	0	0	0	0	0	0	0	0	0	0	0	0	0	0	0	0	0	0	0	0	0	0	0	0	0
Amazonia	Cordia_lomatoloba	0	0	0	0	0	0	0	0	0	0	0	0	0	0	0	0	0	0	0	0	0	0	0	0	0	0	0	0	0	0	0
Amazonia	Dimorphandra_polyandra	1	0	0	0	0	0	1	0	0	0	0	0	0	0	0	0	0	0	0	0	0	0	0	0	0	0	0	0	0	0	0
Amazonia	Erisma_laurifolium	1	0	0	0	0	0	0	0	0	0	0	0	0	0	0	0	0	0	0	0	0	0	0	0	0	0	0	0	0	0	0
Amazonia	Eschweilera_alata	3	6	0	0	0	1	0	0	0	0	0	0	0	0	0	0	0	0	0	0	0	0	0	0	0	0	0	0	0	0	0
Amazonia	Huertea_glandulosa	0	0	0	0	0	0	0	0	0	0	0	0	0	0	0	0	0	0	0	0	0	0	0	0	0	0	0	0	0	0	0
Amazonia	Humiriastrum_excelsum	0	0	0	0	0	0	0	0	0	0	0	0	0	0	0	0	0	0	0	0	0	0	0	0	0	0	0	0	0	0	0
Amazonia	Iryanthera_grandis	0	0	0	0	0	0	0	0	0	0	0	0	0	0	0	0	0	0	0	0	0	0	0	0	0	0	0	0	0	0	0
Amazonia	Mouriri_vernicosa	1	0	0	0	0	0	0	0	0	0	0	0	0	0	0	0	0	0	0	0	0	0	0	0	0	0	0	0	0	0	0
Amazonia	Ouratea_spruceana	1	1	4	5	4	3	4	1	0	0	0	0	0	0	0	0	0	0	0	0	0	0	0	0	0	0	0	0	0	0	0
Amazonia	Rhodothyrsus_macrophyllus	1	0	0	0	0	0	0	0	0	0	0	0	0	0	0	0	0	0	0	0	0	0	0	0	0	0	0	0	0	0	0
Amazonia	Xylopia_spruceana	2	2	0	0	1	0	0	0	0	0	0	0	0	0	0	0	0	0	0	0	0	0	0	0	0	0	0	0	0	0	0
Amazonia	Elvasia_calophyllea	1	4	3	6	8	3	4	1	0	0	0	0	0	0	0	0	0	0	0	0	0	0	0	0	0	0	0	0	0	0	0
Amazonia	Emmotum_fagifolium	1	0	0	0	0	0	0	0	0	0	0	0	0	0	0	0	0	0	0	0	0	0	0	0	0	0	0	0	0	0	0
Amazonia	Eschweilera_juruensis	0	0	0	0	0	0	0	0	0	0	0	0	0	0	0	0	0	0	0	0	0	0	0	0	0	0	0	0	0	0	0
Amazonia	Nectandra_cissiflora	0	0	0	0	0	0	0	0	0	0	0	0	0	0	0	0	0	0	0	0	0	0	0	0	0	0	0	0	0	0	0
Amazonia	Neea_madeirana	1	0	0	0	0	0	0	0	0	0	0	0	0	0	0	0	0	0	0	0	0	0	0	0	0	0	0	0	0	0	0
Amazonia	Ocotea_amazonica	0	0	0	0	0	0	0	0	0	0	0	0	0	0	0	0	0	0	0	0	0	0	0	0	0	0	0	0	0	0	0
Amazonia	Parkia_igneiflora	0	0	0	0	0	0	0	0	0	0	0	0	0	0	0	0	0	0	0	0	0	0	0	0	0	0	0	0	0	0	0
Amazonia	Pouteria_cayennensis	0	0	0	0	0	0	0	0	0	0	0	0	0	0	0	0	0	0	0	0	0	0	0	0	0	0	0	0	0	0	0
Amazonia	Protium_pilosum	0	0	0	0	0	0	0	0	0	0	0	0	0	0	0	0	0	0	0	0	0	0	0	0	0	0	0	0	0	0	0
Amazonia	Siparuna_cymosa	0	0	0	0	0	0	0	0	0	0	0	0	0	0	0	0	0	0	0	0	0	0	0	0	0	0	0	0	0	0	0
Amazonia	Aptandra_tubicina	0	0	0	0	0	0	0	0	0	0	0	0	0	0	0	0	0	0	0	0	0	0	0	0	0	0	0	0	0	0	0
Amazonia	Myrcia_crebra	1	1	0	0	0	0	0	0	0	0	0	0	0	0	0	0	0	0	0	0	0	0	0	0	0	0	0	0	0	0	0
Amazonia	Virola_multicostata	0	0	0	0	0	0	0	0	0	0	0	0	0	0	0	0	0	0	0	0	0	0	0	0	0	0	0	0	0	0	0
Amazonia	Ziziphus_cinnamomum	4	0	0	0	0	0	0	0	0	0	0	0	0	0	0	0	0	0	0	0	0	0	0	0	0	0	0	0	0	0	0
Amazonia	Bixa_arborea	0	0	0	0	0	0	0	0	0	0	0	0	0	0	0	0	0	0	0	0	0	0	0	0	0	0	0	0	0	0	0
Amazonia	Quiina_paraensis	0	0	0	0	0	0	0	0	0	0	0	0	0	0	0	0	0	0	0	0	0	0	0	0	0	0	0	0	0	0	0
Amazonia	Andira_micrantha	0	0	0	0	0	0	0	0	0	0	0	0	0	0	0	0	0	0	0	0	0	0	0	0	0	0	0	0	0	0	0
Amazonia	Aspidosperma_macrocarpon	0	1	0	0	0	0	0	0	0	0	0	0	0	0	0	0	0	0	0	0	0	0	0	0	0	0	0	0	0	0	0
Amazonia	Chrysochlamys_ulei	0	2	2	1	0	0	0	0	0	0	0	0	0	0	0	0	0	0	0	0	0	0	0	0	0	0	0	0	0	0	0
Amazonia	Exellodendron_coriaceum	1	3	0	0	0	0	0	0	0	0	0	0	0	0	0	0	0	0	0	0	0	0	0	0	0	0	0	0	0	0	0
Amazonia	Inga_grandiflora	0	0	0	0	0	0	0	0	0	0	0	0	0	0	0	0	0	0	0	0	0	0	0	0	0	0	0	0	0	0	0
Amazonia	Tovomita_brevistaminea	0	0	0	0	0	0	0	0	0	0	0	0	0	0	0	0	0	0	0	0	0	0	0	0	0	0	0	0	0	0	0
Amazonia	Xylopia_barbata	2	0	3	2	1	0	0	0	0	0	0	0	0	0	0	0	0	0	0	0	0	0	0	0	0	0	0	0	0	0	0
Amazonia	Alseis_labatioides	0	0	0	0	0	0	0	0	0	0	0	0	0	0	0	0	0	0	0	0	0	0	0	0	0	0	0	0	0	0	0
Amazonia	Aniba_riparia	0	0	0	0	0	0	0	0	0	0	0	0	0	0	0	0	0	0	0	0	0	0	0	0	0	0	0	0	0	0	0
Amazonia	Astronium_ulei	0	0	0	0	0	0	0	0	0	0	0	0	0	0	0	0	0	0	0	0	0	0	0	0	0	0	0	0	0	0	0
Amazonia	Duroia_aquatica	0	0	0	0	0	0	0	0	0	0	0	0	0	0	0	0	0	0	0	0	0	0	0	0	0	0	0	0	0	0	0
Amazonia	Duroia_nitida	3	2	2	0	1	0	0	0	0	0	0	0	0	0	0	0	0	0	0	0	0	0	0	0	0	0	0	0	0	0	0
Amazonia	Humiriastrum_obovatum	1	2	4	6	5	4	4	2	0	2	0	0	0	0	0	0	0	0	0	0	0	0	0	0	0	0	0	0	0	0	0
Amazonia	Inga_loubryana	0	0	0	0	0	0	0	0	0	0	0	0	0	0	0	0	0	0	0	0	0	0	0	0	0	0	0	0	0	0	0
Amazonia	Iryanthera_tessmannii	3	1	1	0	0	0	0	0	0	0	0	0	0	0	0	0	0	0	0	0	0	0	0	0	0	0	0	0	0	0	0
Amazonia	Martiodendron_elatum	0	0	0	0	0	0	0	0	0	0	0	0	0	0	0	0	0	0	0	0	0	0	0	0	0	0	0	0	0	0	0
Amazonia	Pera_glabrata	0	0	0	0	0	0	0	0	0	0	0	0	0	0	0	0	0	0	0	0	0	0	0	0	0	0	0	0	0	0	0
Amazonia	Pourouma_acuminata	0	0	0	0	0	0	0	0	0	0	0	0	0	0	0	0	0	0	0	0	0	0	0	0	0	0	0	0	0	0	0
Amazonia	Pouteria_sagotiana	3	1	0	0	0	0	0	0	0	0	0	0	0	0	0	0	0	0	0	0	0	0	0	0	0	0	0	0	0	0	0
Amazonia	Rhizophora_mangle	1	6	7	5	6	5	3	3	1	1	0	0	0	0	0	0	0	0	0	0	0	0	0	0	0	0	0	0	0	0	0
Amazonia	Sagotia_heterocalyx	0	0	1	0	0	0	0	0	0	0	0	0	0	0	0	0	0	0	0	0	0	0	0	0	0	0	0	0	0	0	0
Amazonia	Virola_crebrinervia	0	0	0	0	0	0	0	0	0	0	0	0	0	0	0	0	0	0	0	0	0	0	0	0	0	0	0	0	0	0	0
Amazonia	Chrysophyllum_gonocarpum	1	1	0	1	0	0	0	0	0	0	0	0	0	0	0	0	0	0	0	0	0	0	0	0	0	0	0	0	0	0	0
Amazonia	Endlicheria_formosa	0	0	0	0	0	0	0	0	0	0	0	0	0	0	0	0	0	0	0	0	0	0	0	0	0	0	0	0	0	0	0
Amazonia	Ephedranthus_parviflorus	0	2	1	3	4	3	0	0	0	0	0	0	0	0	0	0	0	0	0	0	0	0	0	0	0	0	0	0	0	0	0
Amazonia	Erisma_calcaratum	2	2	0	0	0	0	0	0	0	0	0	0	0	0	0	0	0	0	0	0	0	0	0	0	0	0	0	0	0	0	0
Amazonia	Inga_melinonis	0	0	0	0	0	0	0	0	0	0	0	0	0	0	0	0	0	0	0	0	0	0	0	0	0	0	0	0	0	0	0
Amazonia	Iriartella_setigera	3	1	3	1	6	3	1	2	0	0	0	0	0	0	0	0	0	0	0	0	0	0	0	0	0	0	0	0	0	0	0
Amazonia	Iryanthera_polyneura	2	0	0	0	0	0	0	0	0	0	0	0	0	0	0	0	0	0	0	0	0	0	0	0	0	0	0	0	0	0	0
Amazonia	Parinari_rodolphii	0	0	0	0	0	0	0	0	0	0	0	0	0	0	0	0	0	0	0	0	0	0	0	0	0	0	0	0	0	0	0
Amazonia	Tachigali_venusta	1	0	0	0	0	0	0	0	0	0	0	0	0	0	0	0	0	0	0	0	0	0	0	0	0	0	0	0	0	0	0
Amazonia	Vataireopsis_speciosa	0	0	0	0	0	0	0	0	0	0	0	0	0	0	0	0	0	0	0	0	0	0	0	0	0	0	0	0	0	0	0
Amazonia	Vochysia_obidensis	2	1	1	0	0	0	0	0	0	0	0	0	0	0	0	0	0	0	0	0	0	0	0	0	0	0	0	0	0	0	0
Amazonia	Abarema_piresii	0	0	0	0	0	0	0	0	0	0	0	0	0	0	0	0	0	0	0	0	0	0	0	0	0	0	0	0	0	0	0
Amazonia	Andira_coriacea	0	0	0	0	0	0	0	0	0	0	0	0	0	0	0	0	0	0	0	0	0	0	0	0	0	0	0	0	0	0	0
Amazonia	Elaeoluma_glabrescens	0	0	0	0	0	0	0	0	0	0	0	0	0	0	0	0	0	0	0	0	0	0	0	0	0	0	0	0	0	0	0
Amazonia	Eschweilera_congestiflora	1	0	0	0	0	0	0	0	0	0	0	0	0	0	0	0	0	0	0	0	0	0	0	0	0	0	0	0	0	0	0
Amazonia	Pourouma_velutina	0	0	0	0	0	0	0	0	0	0	0	0	0	0	0	0	0	0	0	0	0	0	0	0	0	0	0	0	0	0	0
Amazonia	Siparuna_cristata	0	0	0	0	0	0	0	0	0	0	0	0	0	0	0	0	0	0	0	0	0	0	0	0	0	0	0	0	0	0	0
Amazonia	Swartzia_leptopetala	2	0	0	0	0	0	0	0	0	0	0	0	0	0	0	0	0	0	0	0	0	0	0	0	0	0	0	0	0	0	0
Amazonia	Symmeria_paniculata	0	0	0	0	0	0	0	0	0	0	0	0	0	0	0	0	0	0	0	0	0	0	0	0	0	0	0	0	0	0	0
Amazonia	Alseis_lugonis	0	2	3	2	0	0	0	0	0	0	0	0	0	0	0	0	0	0	0	0	0	0	0	0	0	0	0	0	0	0	0
Amazonia	Clathrotropis_brunnea	5	0	3	0	0	0	1	0	0	0	0	0	0	0	0	0	0	0	0	0	0	0	0	0	0	0	0	0	0	0	0
Amazonia	Corythophora_rimosa	0	0	0	0	0	0	0	0	0	0	0	0	0	0	0	0	0	0	0	0	0	0	0	0	0	0	0	0	0	0	0
Amazonia	Heliocarpus_americanus	1	0	0	0	0	0	0	0	0	0	0	0	0	0	0	0	0	0	0	0	0	0	0	0	0	0	0	0	0	0	0
Amazonia	Licania_urceolaris	0	0	0	0	0	0	0	0	0	0	0	0	0	0	0	0	0	0	0	0	0	0	0	0	0	0	0	0	0	0	0
Amazonia	Socratea_salazarii	0	1	1	0	0	0	0	0	0	0	0	0	0	0	0	0	0	0	0	0	0	0	0	0	0	0	0	0	0	0	0
Amazonia	Swartzia_jenmanii	2	1	1	1	0	0	0	0	0	0	0	0	0	0	0	0	0	0	0	0	0	0	0	0	0	0	0	0	0	0	0
Amazonia	Swartzia_tessmannii	0	0	0	0	0	0	0	0	0	0	0	0	0	0	0	0	0	0	0	0	0	0	0	0	0	0	0	0	0	0	0
Amazonia	Tapura_singularis	0	0	0	0	0	0	0	0	0	0	0	0	0	0	0	0	0	0	0	0	0	0	0	0	0	0	0	0	0	0	0
Amazonia	Terminalia_congesta	0	0	0	0	0	0	0	0	0	0	0	0	0	0	0	0	0	0	0	0	0	0	0	0	0	0	0	0	0	0	0
Amazonia	Zanthoxylum_huberi	0	0	0	0	0	0	0	0	0	0	0	0	0	0	0	0	0	0	0	0	0	0	0	0	0	0	0	0	0	0	0
Amazonia	Capparidastrum_osmanthum	0	0	0	0	0	0	0	0	0	0	0	0	0	0	0	0	0	0	0	0	0	0	0	0	0	0	0	0	0	0	0
Amazonia	Heisteria_laxiflora	2	0	0	0	0	0	0	0	0	0	0	0	0	0	0	0	0	0	0	0	0	0	0	0	0	0	0	0	0	0	0
Amazonia	Lachesiodendron_viridiflorum	2	4	3	2	0	0	0	0	0	0	0	0	0	0	0	0	0	0	0	0	0	0	0	0	0	0	0	0	0	0	0
Amazonia	Matayba_elaeagnoides	2	5	3	3	0	0	0	0	0	0	0	0	0	0	0	0	0	0	0	0	0	0	0	0	0	0	0	0	0	0	0
Amazonia	Nectandra_viburnoides	0	0	2	2	0	0	0	0	0	0	0	0	0	0	0	0	0	0	0	0	0	0	0	0	0	0	0	0	0	0	0
Amazonia	Ocotea_myriantha	0	0	0	0	0	0	0	0	0	0	0	0	0	0	0	0	0	0	0	0	0	0	0	0	0	0	0	0	0	0	0
Amazonia	Pachira_macrocalyx	0	3	1	0	0	0	0	0	0	0	0	0	0	0	0	0	0	0	0	0	0	0	0	0	0	0	0	0	0	0	0
Amazonia	Protium_giganteum	0	0	0	0	0	0	0	0	0	0	0	0	0	0	0	0	0	0	0	0	0	0	0	0	0	0	0	0	0	0	0
Amazonia	Tovomita_macrophylla	0	0	0	0	0	0	0	0	0	0	0	0	0	0	0	0	0	0	0	0	0	0	0	0	0	0	0	0	0	0	0
Amazonia	Zygia_coccinea	2	0	0	0	0	0	0	0	0	0	0	0	0	0	0	0	0	0	0	0	0	0	0	0	0	0	0	0	0	0	0
Amazonia	Handroanthus_heptaphyllus	3	0	1	0	0	0	0	0	0	0	0	0	0	0	0	0	0	0	0	0	0	0	0	0	0	0	0	0	0	0	0
Amazonia	Sorocea_muriculata	0	0	0	0	0	0	0	0	0	0	0	0	0	0	0	0	0	0	0	0	0	0	0	0	0	0	0	0	0	0	0
Amazonia	Catostemma_sclerophyllum	3	2	2	4	3	2	1	0	0	0	0	0	0	0	0	0	0	0	0	0	0	0	0	0	0	0	0	0	0	0	0
Amazonia	Crudia_aromatica	0	0	0	0	0	0	0	0	0	0	0	0	0	0	0	0	0	0	0	0	0	0	0	0	0	0	0	0	0	0	0
Amazonia	Lecythis_serrata	0	0	0	0	0	0	0	0	0	0	0	0	0	0	0	0	0	0	0	0	0	0	0	0	0	0	0	0	0	0	0
Amazonia	Parkia_discolor	0	0	0	0	0	0	0	0	0	0	0	0	0	0	0	0	0	0	0	0	0	0	0	0	0	0	0	0	0	0	0
Amazonia	Tabernaemontana_cymosa	0	0	0	0	0	0	0	0	0	0	0	0	0	0	0	0	0	0	0	0	0	0	0	0	0	0	0	0	0	0	0
Amazonia	Batocarpus_costaricensis	0	0	0	0	0	0	0	0	0	0	0	0	0	0	0	0	0	0	0	0	0	0	0	0	0	0	0	0	0	0	0
Amazonia	Inga_tenuistipula	0	0	0	0	0	0	0	0	0	0	0	0	0	0	0	0	0	0	0	0	0	0	0	0	0	0	0	0	0	0	0
Amazonia	Licania_robusta	1	0	0	0	0	0	0	0	0	0	0	0	0	0	0	0	0	0	0	0	0	0	0	0	0	0	0	0	0	0	0
Amazonia	Micropholis_cayennensis	0	0	0	0	0	0	0	0	0	0	0	0	0	0	0	0	0	0	0	0	0	0	0	0	0	0	0	0	0	0	0
Amazonia	Myrcia_paivae	0	0	0	0	0	0	0	0	0	0	0	0	0	0	0	0	0	0	0	0	0	0	0	0	0	0	0	0	0	0	0
Amazonia	Ocotea_porosa	2	5	3	1	0	0	0	0	0	0	0	0	0	0	0	0	0	0	0	0	0	0	0	0	0	0	0	0	0	0	0
Amazonia	Pouteria_singularis	0	0	0	0	0	0	0	0	0	0	0	0	0	0	0	0	0	0	0	0	0	0	0	0	0	0	0	0	0	0	0
Amazonia	Swartzia_ingifolia	0	0	0	0	0	0	0	0	0	0	0	0	0	0	0	0	0	0	0	0	0	0	0	0	0	0	0	0	0	0	0
Amazonia	Ternstroemia_klugiana	2	4	0	4	0	1	0	0	0	0	0	0	0	0	0	0	0	0	0	0	0	0	0	0	0	0	0	0	0	0	0
Amazonia	Cynophalla_polyantha	0	0	4	5	6	3	6	3	1	0	0	0	0	0	0	0	0	0	0	0	0	0	0	0	0	0	0	0	0	0	0
Amazonia	Haydenoxylon_urbanianum	0	0	0	0	0	0	0	0	0	0	0	0	0	0	0	0	0	0	0	0	0	0	0	0	0	0	0	0	0	0	0
Amazonia	Hirtella_elongata	0	0	0	0	0	0	0	0	0	0	0	0	0	0	0	0	0	0	0	0	0	0	0	0	0	0	0	0	0	0	0
Amazonia	Lepidocordia_punctata	2	4	3	2	0	0	0	0	0	0	0	0	0	0	0	0	0	0	0	0	0	0	0	0	0	0	0	0	0	0	0
Amazonia	Machaerium_nyctitans	0	0	3	5	4	3	1	0	0	0	0	0	0	0	0	0	0	0	0	0	0	0	0	0	0	0	0	0	0	0	0
Amazonia	Macrocnemum_roseum	1	0	0	0	0	0	0	0	0	0	0	0	0	0	0	0	0	0	0	0	0	0	0	0	0	0	0	0	0	0	0
Amazonia	Macrolobium_stenocladum	0	0	4	0	0	0	0	0	0	0	0	0	0	0	0	0	0	0	0	0	0	0	0	0	0	0	0	0	0	0	0
Amazonia	Quararibea_amazonica	0	6	0	1	0	0	0	0	0	0	0	0	0	0	0	0	0	0	0	0	0	0	0	0	0	0	0	0	0	0	0
Amazonia	Ternstroemia_dentata	1	1	0	0	0	0	0	0	0	0	0	0	0	0	0	0	0	0	0	0	0	0	0	0	0	0	0	0	0	0	0
Amazonia	Byrsonima_incarnata	1	1	0	0	0	0	0	0	0	0	0	0	0	0	0	0	0	0	0	0	0	0	0	0	0	0	0	0	0	0	0
Amazonia	Couepia_obovata	0	0	0	0	0	0	0	0	0	0	0	0	0	0	0	0	0	0	0	0	0	0	0	0	0	0	0	0	0	0	0
Amazonia	Drypetes_gentryi	0	0	0	0	0	0	0	0	0	0	0	0	0	0	0	0	0	0	0	0	0	0	0	0	0	0	0	0	0	0	0
Amazonia	Duguetia_trunciflora	0	0	0	0	0	0	0	0	0	0	0	0	0	0	0	0	0	0	0	0	0	0	0	0	0	0	0	0	0	0	0
Amazonia	Elvasia_canescens	0	3	2	2	1	0	1	0	0	0	0	0	0	0	0	0	0	0	0	0	0	0	0	0	0	0	0	0	0	0	0
Amazonia	Ocotea_subterminalis	0	0	0	0	0	0	0	0	0	0	0	0	0	0	0	0	0	0	0	0	0	0	0	0	0	0	0	0	0	0	0
Amazonia	Pagamea_guianensis	1	1	0	0	0	0	0	0	0	0	0	0	0	0	0	0	0	0	0	0	0	0	0	0	0	0	0	0	0	0	0
Amazonia	Parkia_panurensis	0	0	0	0	0	0	0	0	0	0	0	0	0	0	0	0	0	0	0	0	0	0	0	0	0	0	0	0	0	0	0
Amazonia	Pouteria_gardneri	2	0	3	2	0	0	0	0	0	0	0	0	0	0	0	0	0	0	0	0	0	0	0	0	0	0	0	0	0	0	0
Amazonia	Sloanea_durissima	0	0	0	0	0	0	0	0	0	0	0	0	0	0	0	0	0	0	0	0	0	0	0	0	0	0	0	0	0	0	0
Amazonia	Swartzia_klugii	0	0	0	0	0	0	0	0	0	0	0	0	0	0	0	0	0	0	0	0	0	0	0	0	0	0	0	0	0	0	0
Amazonia	Tachigali_richardiana	3	0	0	0	0	0	0	0	0	0	0	0	0	0	0	0	0	0	0	0	0	0	0	0	0	0	0	0	0	0	0
Amazonia	Tovomita_spruceana	3	3	3	2	2	0	0	0	0	0	0	0	0	0	0	0	0	0	0	0	0	0	0	0	0	0	0	0	0	0	0
Amazonia	Aniba_taubertiana	0	0	0	0	0	0	0	0	0	0	0	0	0	0	0	0	0	0	0	0	0	0	0	0	0	0	0	0	0	0	0
Amazonia	Couepia_bernardii	2	0	1	0	0	0	0	0	0	0	0	0	0	0	0	0	0	0	0	0	0	0	0	0	0	0	0	0	0	0	0
Amazonia	Duguetia_lepidota	1	4	3	4	2	0	0	0	0	0	0	0	0	0	0	0	0	0	0	0	0	0	0	0	0	0	0	0	0	0	0
Amazonia	Guarea_cinnamomea	0	0	0	0	0	0	0	0	0	0	0	0	0	0	0	0	0	0	0	0	0	0	0	0	0	0	0	0	0	0	0
Amazonia	Nectandra_membranacea	0	0	0	0	0	0	0	0	0	0	0	0	0	0	0	0	0	0	0	0	0	0	0	0	0	0	0	0	0	0	0
Amazonia	Ormosia_coccinea	0	0	0	0	0	0	0	0	0	0	0	0	0	0	0	0	0	0	0	0	0	0	0	0	0	0	0	0	0	0	0
Amazonia	Perebea_tessmannii	0	0	0	0	0	0	0	0	0	0	0	0	0	0	0	0	0	0	0	0	0	0	0	0	0	0	0	0	0	0	0
Amazonia	Senegalia_loretensis	1	1	0	0	0	0	0	0	0	0	0	0	0	0	0	0	0	0	0	0	0	0	0	0	0	0	0	0	0	0	0
Amazonia	Amanoa_gracillima	2	3	5	2	3	6	3	1	0	0	0	0	0	0	0	0	0	0	0	0	0	0	0	0	0	0	0	0	0	0	0
Amazonia	Diospyros_cayennensis	0	0	0	0	0	0	0	0	0	0	0	0	0	0	0	0	0	0	0	0	0	0	0	0	0	0	0	0	0	0	0
Amazonia	Diploon_cuspidatum	0	0	0	0	0	0	0	0	0	0	0	0	0	0	0	0	0	0	0	0	0	0	0	0	0	0	0	0	0	0	0
Amazonia	Heisteria_densifrons	0	0	0	0	0	0	0	0	0	0	0	0	0	0	0	0	0	0	0	0	0	0	0	0	0	0	0	0	0	0	0
Amazonia	Inga_coruscans	0	0	0	0	0	0	0	0	0	0	0	0	0	0	0	0	0	0	0	0	0	0	0	0	0	0	0	0	0	0	0
Amazonia	Licania_stewardii	0	3	3	2	2	3	3	0	0	0	0	0	0	0	0	0	0	0	0	0	0	0	0	0	0	0	0	0	0	0	0
Amazonia	Matisia_huallagensis	0	0	0	0	0	0	0	0	0	0	0	0	0	0	0	0	0	0	0	0	0	0	0	0	0	0	0	0	0	0	0
Amazonia	Monteverdia_myrsinoides	0	0	0	0	0	0	0	0	0	0	0	0	0	0	0	0	0	0	0	0	0	0	0	0	0	0	0	0	0	0	0
Amazonia	Platymiscium_filipes	0	0	0	0	0	0	0	0	0	0	0	0	0	0	0	0	0	0	0	0	0	0	0	0	0	0	0	0	0	0	0
Amazonia	Platypodium_elegans	1	0	0	0	0	0	0	0	0	0	0	0	0	0	0	0	0	0	0	0	0	0	0	0	0	0	0	0	0	0	0
Amazonia	Sloanea_robusta	0	0	0	0	0	0	0	0	0	0	0	0	0	0	0	0	0	0	0	0	0	0	0	0	0	0	0	0	0	0	0
Amazonia	Tapura_acreana	1	1	0	0	0	0	0	0	0	0	0	0	0	0	0	0	0	0	0	0	0	0	0	0	0	0	0	0	0	0	0
Amazonia	Tovomita_choisyana	0	0	0	0	0	0	0	0	0	0	0	0	0	0	0	0	0	0	0	0	0	0	0	0	0	0	0	0	0	0	0
Amazonia	Couratari_oligantha	1	0	0	0	0	0	0	0	0	0	0	0	0	0	0	0	0	0	0	0	0	0	0	0	0	0	0	0	0	0	0
Amazonia	Elvasia_macrostipularis	1	5	3	1	0	0	0	0	0	0	0	0	0	0	0	0	0	0	0	0	0	0	0	0	0	0	0	0	0	0	0
Amazonia	Ficus_americana	0	0	0	0	0	0	0	0	0	0	0	0	0	0	0	0	0	0	0	0	0	0	0	0	0	0	0	0	0	0	0
Amazonia	Hirtella_eriandra	0	0	0	0	0	0	0	0	0	0	0	0	0	0	0	0	0	0	0	0	0	0	0	0	0	0	0	0	0	0	0
Amazonia	Lonchocarpus_lilloi	3	1	0	0	0	0	0	0	0	0	0	0	0	0	0	0	0	0	0	0	0	0	0	0	0	0	0	0	0	0	0
Amazonia	Miconia_prasina	1	0	0	0	0	0	0	0	0	0	0	0	0	0	0	0	0	0	0	0	0	0	0	0	0	0	0	0	0	0	0
Amazonia	Ocotea_tomentella	0	0	0	0	0	0	0	0	0	0	0	0	0	0	0	0	0	0	0	0	0	0	0	0	0	0	0	0	0	0	0
Amazonia	Pouteria_grandis	0	0	0	0	0	0	0	0	0	0	0	0	0	0	0	0	0	0	0	0	0	0	0	0	0	0	0	0	0	0	0
Amazonia	Sloanea_tuerckheimii	1	3	0	0	0	0	0	0	0	0	0	0	0	0	0	0	0	0	0	0	0	0	0	0	0	0	0	0	0	0	0
Amazonia	Swartzia_jorori	0	0	0	0	0	0	0	0	0	0	0	0	0	0	0	0	0	0	0	0	0	0	0	0	0	0	0	0	0	0	0
Amazonia	Caraipa_richardiana	0	0	0	0	0	0	0	0	0	0	0	0	0	0	0	0	0	0	0	0	0	0	0	0	0	0	0	0	0	0	0
Amazonia	Conceveiba_martiana	0	0	0	0	0	0	0	0	0	0	0	0	0	0	0	0	0	0	0	0	0	0	0	0	0	0	0	0	0	0	0
Amazonia	Duguetia_neglecta	0	0	0	0	0	0	0	0	0	0	0	0	0	0	0	0	0	0	0	0	0	0	0	0	0	0	0	0	0	0	0
Amazonia	Ficus_gomelleira	0	0	0	0	0	0	0	0	0	0	0	0	0	0	0	0	0	0	0	0	0	0	0	0	0	0	0	0	0	0	0
Amazonia	Inga_cylindrica	0	0	0	0	0	0	0	0	0	0	0	0	0	0	0	0	0	0	0	0	0	0	0	0	0	0	0	0	0	0	0
Amazonia	Ormosia_holerythra	0	0	0	0	0	0	0	0	0	0	0	0	0	0	0	0	0	0	0	0	0	0	0	0	0	0	0	0	0	0	0
Amazonia	Pleurothyrium_parviflorum	0	0	0	0	0	0	0	0	0	0	0	0	0	0	0	0	0	0	0	0	0	0	0	0	0	0	0	0	0	0	0
Amazonia	Tovomita_longifolia	2	0	0	0	0	0	0	0	0	0	0	0	0	0	0	0	0	0	0	0	0	0	0	0	0	0	0	0	0	0	0
Amazonia	Caryocar_pallidum	0	0	0	0	0	0	0	0	0	0	0	0	0	0	0	0	0	0	0	0	0	0	0	0	0	0	0	0	0	0	0
Amazonia	Combretum_laxum	0	0	0	0	0	0	0	0	0	0	0	0	0	0	0	0	0	0	0	0	0	0	0	0	0	0	0	0	0	0	0
Amazonia	Duckeodendron_cestroides	0	0	0	0	0	0	0	0	0	0	0	0	0	0	0	0	0	0	0	0	0	0	0	0	0	0	0	0	0	0	0
Amazonia	Garcinia_gardneriana	0	0	0	0	0	0	0	0	0	0	0	0	0	0	0	0	0	0	0	0	0	0	0	0	0	0	0	0	0	0	0
Amazonia	Guarea_humaitensis	0	0	0	0	0	0	0	0	0	0	0	0	0	0	0	0	0	0	0	0	0	0	0	0	0	0	0	0	0	0	0
Amazonia	Guatteria_foliosa	5	0	1	0	0	0	0	0	0	0	0	0	0	0	0	0	0	0	0	0	0	0	0	0	0	0	0	0	0	0	0
Amazonia	Mouriri_guianensis	2	2	0	0	0	0	0	0	0	0	0	0	0	0	0	0	0	0	0	0	0	0	0	0	0	0	0	0	0	0	0
Amazonia	Myrcia_argentigemma	0	0	0	0	0	0	0	0	0	0	0	0	0	0	0	0	0	0	0	0	0	0	0	0	0	0	0	0	0	0	0
Amazonia	Ocotea_douradensis	2	0	0	0	0	0	0	0	0	0	0	0	0	0	0	0	0	0	0	0	0	0	0	0	0	0	0	0	0	0	0
Amazonia	Pleurothyrium_poeppigii	0	0	0	0	0	0	0	0	0	0	0	0	0	0	0	0	0	0	0	0	0	0	0	0	0	0	0	0	0	0	0
Amazonia	Protium_rhynchophyllum	0	0	0	0	0	0	0	0	0	0	0	0	0	0	0	0	0	0	0	0	0	0	0	0	0	0	0	0	0	0	0
Amazonia	Talisia_microphylla	0	0	0	0	0	0	0	0	0	0	0	0	0	0	0	0	0	0	0	0	0	0	0	0	0	0	0	0	0	0	0
Amazonia	Guatteria_citriodora	0	0	0	0	0	0	0	0	0	0	0	0	0	0	0	0	0	0	0	0	0	0	0	0	0	0	0	0	0	0	0
Amazonia	Gustavia_elliptica	1	0	0	0	0	0	0	0	0	0	0	0	0	0	0	0	0	0	0	0	0	0	0	0	0	0	0	0	0	0	0
Amazonia	Hevea_benthamiana	0	0	0	0	0	0	0	0	0	0	0	0	0	0	0	0	0	0	0	0	0	0	0	0	0	0	0	0	0	0	0
Amazonia	Licania_majuscula	0	0	0	0	0	0	0	0	0	0	0	0	0	0	0	0	0	0	0	0	0	0	0	0	0	0	0	0	0	0	0
Amazonia	Matisia_bicolor	0	0	0	0	0	0	0	0	0	0	0	0	0	0	0	0	0	0	0	0	0	0	0	0	0	0	0	0	0	0	0
Amazonia	Mouriri_huberi	0	0	0	0	0	0	0	0	0	0	0	0	0	0	0	0	0	0	0	0	0	0	0	0	0	0	0	0	0	0	0
Amazonia	Myrciaria_tenella	0	0	0	0	0	0	0	0	0	0	0	0	0	0	0	0	0	0	0	0	0	0	0	0	0	0	0	0	0	0	0
Amazonia	Pouteria_macrocarpa	1	0	0	0	0	0	0	0	0	0	0	0	0	0	0	0	0	0	0	0	0	0	0	0	0	0	0	0	0	0	0
Amazonia	Quiina_amazonica	0	0	0	0	0	0	0	0	0	0	0	0	0	0	0	0	0	0	0	0	0	0	0	0	0	0	0	0	0	0	0
Amazonia	Sloanea_synandra	0	0	0	0	0	0	0	0	0	0	0	0	0	0	0	0	0	0	0	0	0	0	0	0	0	0	0	0	0	0	0
Amazonia	Swartzia_brachyrachis	0	0	0	0	0	0	0	0	0	0	0	0	0	0	0	0	0	0	0	0	0	0	0	0	0	0	0	0	0	0	0
Amazonia	Tachigali_setifera	0	0	0	0	0	0	0	0	0	0	0	0	0	0	0	0	0	0	0	0	0	0	0	0	0	0	0	0	0	0	0
Amazonia	Xylopia_peruviana	0	0	0	0	0	0	0	0	0	0	0	0	0	0	0	0	0	0	0	0	0	0	0	0	0	0	0	0	0	0	0
Amazonia	Calyptranthes_nigrescens	0	0	0	1	0	0	0	0	0	0	0	0	0	0	0	0	0	0	0	0	0	0	0	0	0	0	0	0	0	0	0
Amazonia	Couratari_oblongifolia	0	0	0	0	0	0	0	0	0	0	0	0	0	0	0	0	0	0	0	0	0	0	0	0	0	0	0	0	0	0	0
Amazonia	Didymocistus_chrysadenius	2	1	0	0	0	0	0	0	0	0	0	0	0	0	0	0	0	0	0	0	0	0	0	0	0	0	0	0	0	0	0
Amazonia	Gustavia_pulchra	2	2	4	1	2	0	0	0	0	0	0	0	0	0	0	0	0	0	0	0	0	0	0	0	0	0	0	0	0	0	0
Amazonia	Hymenolobium_pulcherrimum	0	0	0	0	0	0	0	0	0	0	0	0	0	0	0	0	0	0	0	0	0	0	0	0	0	0	0	0	0	0	0
Amazonia	Inga_ciliata	0	0	0	0	0	0	0	0	0	0	0	0	0	0	0	0	0	0	0	0	0	0	0	0	0	0	0	0	0	0	0
Amazonia	Macrolobium_multijugum	0	0	0	0	0	0	0	0	0	0	0	0	0	0	0	0	0	0	0	0	0	0	0	0	0	0	0	0	0	0	0
Amazonia	Manilkara_paraensis	0	0	0	0	0	0	0	0	0	0	0	0	0	0	0	0	0	0	0	0	0	0	0	0	0	0	0	0	0	0	0
Amazonia	Miconia_affinis	0	0	0	0	0	0	0	0	0	0	0	0	0	0	0	0	0	0	0	0	0	0	0	0	0	0	0	0	0	0	0
Amazonia	Micropholis_casiquiarensis	0	0	0	0	0	0	0	0	0	0	0	0	0	0	0	0	0	0	0	0	0	0	0	0	0	0	0	0	0	0	0
Amazonia	Monopteryx_inpae	0	0	0	0	0	0	0	0	0	0	0	0	0	0	0	0	0	0	0	0	0	0	0	0	0	0	0	0	0	0	0
Amazonia	Nectandra_oppositifolia	0	0	3	1	0	0	0	0	0	0	0	0	0	0	0	0	0	0	0	0	0	0	0	0	0	0	0	0	0	0	0
Amazonia	Ocotea_camphoromoea	0	0	0	0	0	0	0	0	0	0	0	0	0	0	0	0	0	0	0	0	0	0	0	0	0	0	0	0	0	0	0
Amazonia	Pseudobombax_septenatum	0	0	0	0	0	0	0	0	0	0	0	0	0	0	0	0	0	0	0	0	0	0	0	0	0	0	0	0	0	0	0
Amazonia	Pseudomonotes_tropenbosii	1	2	5	1	5	6	3	0	0	0	0	0	0	0	0	0	0	0	0	0	0	0	0	0	0	0	0	0	0	0	0
Amazonia	Qualea_mori.boomii	1	0	0	0	0	0	0	0	0	0	0	0	0	0	0	0	0	0	0	0	0	0	0	0	0	0	0	0	0	0	0
Amazonia	Simira_rubescens	0	0	0	0	0	0	0	0	0	0	0	0	0	0	0	0	0	0	0	0	0	0	0	0	0	0	0	0	0	0	0
Amazonia	Annona_hypoglauca	2	1	0	0	0	0	0	0	0	0	0	0	0	0	0	0	0	0	0	0	0	0	0	0	0	0	0	0	0	0	0
Amazonia	Hernandia_guianensis	0	0	0	0	0	0	0	0	0	0	0	0	0	0	0	0	0	0	0	0	0	0	0	0	0	0	0	0	0	0	0
Amazonia	Huberodendron_swietenioides	0	0	0	0	0	0	0	0	0	0	0	0	0	0	0	0	0	0	0	0	0	0	0	0	0	0	0	0	0	0	0
Amazonia	Miconia_egensis	1	4	1	3	0	0	0	0	0	0	0	0	0	0	0	0	0	0	0	0	0	0	0	0	0	0	0	0	0	0	0
Amazonia	Paraia_bracteata	0	2	1	0	0	0	0	0	0	0	0	0	0	0	0	0	0	0	0	0	0	0	0	0	0	0	0	0	0	0	0
Amazonia	Pentagonia_spathicalyx	2	0	0	0	0	0	0	0	0	0	0	0	0	0	0	0	0	0	0	0	0	0	0	0	0	0	0	0	0	0	0
Amazonia	Swartzia_argentea	1	0	0	0	0	0	0	0	0	0	0	0	0	0	0	0	0	0	0	0	0	0	0	0	0	0	0	0	0	0	0
Amazonia	Swartzia_myrtifolia	0	0	0	0	0	0	0	0	0	0	0	0	0	0	0	0	0	0	0	0	0	0	0	0	0	0	0	0	0	0	0
Amazonia	Tetrastylidium_peruvianum	0	0	0	0	0	0	0	0	0	0	0	0	0	0	0	0	0	0	0	0	0	0	0	0	0	0	0	0	0	0	0
Amazonia	Trattinnickia_demerarae	0	0	0	0	0	0	0	0	0	0	0	0	0	0	0	0	0	0	0	0	0	0	0	0	0	0	0	0	0	0	0
Amazonia	Aspidosperma_multiflorum	3	0	0	0	0	0	0	0	0	0	0	0	0	0	0	0	0	0	0	0	0	0	0	0	0	0	0	0	0	0	0
Amazonia	Astronium_fraxinifolium	1	1	0	0	0	0	0	0	0	0	0	0	0	0	0	0	0	0	0	0	0	0	0	0	0	0	0	0	0	0	0
Amazonia	Casearia_aculeata	0	0	0	0	0	0	0	0	0	0	0	0	0	0	0	0	0	0	0	0	0	0	0	0	0	0	0	0	0	0	0
Amazonia	Casearia_combaymensis	0	0	0	0	0	0	0	0	0	0	0	0	0	0	0	0	0	0	0	0	0	0	0	0	0	0	0	0	0	0	0
Amazonia	Dacryodes_chimantensis	0	0	0	0	0	0	0	0	0	0	0	0	0	0	0	0	0	0	0	0	0	0	0	0	0	0	0	0	0	0	0
Amazonia	Guarea_scabra	0	0	0	0	0	0	0	0	0	0	0	0	0	0	0	0	0	0	0	0	0	0	0	0	0	0	0	0	0	0	0
Amazonia	Handroanthus_incanus	0	0	0	0	0	0	0	0	0	0	0	0	0	0	0	0	0	0	0	0	0	0	0	0	0	0	0	0	0	0	0
Amazonia	Inga_brachyrhachis	0	0	0	0	0	0	0	0	0	0	0	0	0	0	0	0	0	0	0	0	0	0	0	0	0	0	0	0	0	0	0
Amazonia	Lueheopsis_rugosa	0	0	0	0	0	0	0	0	0	0	0	0	0	0	0	0	0	0	0	0	0	0	0	0	0	0	0	0	0	0	0
Amazonia	Manilkara_inundata	0	0	0	0	0	0	0	0	0	0	0	0	0	0	0	0	0	0	0	0	0	0	0	0	0	0	0	0	0	0	0
Amazonia	Matisia_idroboi	1	0	0	0	0	0	0	0	0	0	0	0	0	0	0	0	0	0	0	0	0	0	0	0	0	0	0	0	0	0	0
Amazonia	Ocotea_nigrescens	0	0	0	0	0	0	0	0	0	0	0	0	0	0	0	0	0	0	0	0	0	0	0	0	0	0	0	0	0	0	0
Amazonia	Ocotea_puberula	0	0	0	0	0	0	0	0	0	0	0	0	0	0	0	0	0	0	0	0	0	0	0	0	0	0	0	0	0	0	0
Amazonia	Pouteria_platyphylla	0	0	0	0	0	0	0	0	0	0	0	0	0	0	0	0	0	0	0	0	0	0	0	0	0	0	0	0	0	0	0
Amazonia	Pouteria_williamii	1	0	0	0	0	0	0	0	0	0	0	0	0	0	0	0	0	0	0	0	0	0	0	0	0	0	0	0	0	0	0
Amazonia	Sloanea_obtusifolia	0	0	0	0	0	0	0	0	0	0	0	0	0	0	0	0	0	0	0	0	0	0	0	0	0	0	0	0	0	0	0
Amazonia	Talisia_mollis	0	0	0	0	0	0	0	0	0	0	0	0	0	0	0	0	0	0	0	0	0	0	0	0	0	0	0	0	0	0	0
Amazonia	Terminalia_suaveolens	0	3	1	0	0	0	0	0	0	0	0	0	0	0	0	0	0	0	0	0	0	0	0	0	0	0	0	0	0	0	0
Amazonia	Compsoneura_sprucei	0	0	0	0	0	0	0	0	0	0	0	0	0	0	0	0	0	0	0	0	0	0	0	0	0	0	0	0	0	0	0
Amazonia	Dipteryx_alata	0	0	0	0	0	0	0	0	0	0	0	0	0	0	0	0	0	0	0	0	0	0	0	0	0	0	0	0	0	0	0
Amazonia	Eugenia_exaltata	2	0	0	0	0	0	0	0	0	0	0	0	0	0	0	0	0	0	0	0	0	0	0	0	0	0	0	0	0	0	0
Amazonia	Inga_velutina	0	0	0	0	0	0	0	0	0	0	0	0	0	0	0	0	0	0	0	0	0	0	0	0	0	0	0	0	0	0	0
Amazonia	Micropholis_splendens	2	0	0	0	0	0	0	0	0	0	0	0	0	0	0	0	0	0	0	0	0	0	0	0	0	0	0	0	0	0	0
Amazonia	Vatairea_paraensis	0	0	0	0	0	0	0	0	0	0	0	0	0	0	0	0	0	0	0	0	0	0	0	0	0	0	0	0	0	0	0
Amazonia	Zygia_ampla	2	2	1	1	1	0	0	0	0	0	0	0	0	0	0	0	0	0	0	0	0	0	0	0	0	0	0	0	0	0	0
Amazonia	Eugenia_polystachya	0	0	0	0	0	0	0	0	0	0	0	0	0	0	0	0	0	0	0	0	0	0	0	0	0	0	0	0	0	0	0
Amazonia	Leptobalanus_persaudii	0	0	0	0	0	0	0	0	0	0	0	0	0	0	0	0	0	0	0	0	0	0	0	0	0	0	0	0	0	0	0
Amazonia	Pachira_paraensis	0	0	0	0	0	0	0	0	0	0	0	0	0	0	0	0	0	0	0	0	0	0	0	0	0	0	0	0	0	0	0
Amazonia	Piper_demeraranum	0	0	1	0	0	0	0	0	0	0	0	0	0	0	0	0	0	0	0	0	0	0	0	0	0	0	0	0	0	0	0
Amazonia	Prunus_myrtifolia	0	5	1	0	0	0	0	0	0	0	0	0	0	0	0	0	0	0	0	0	0	0	0	0	0	0	0	0	0	0	0
Amazonia	Rhamnidium_elaeocarpum	0	0	0	0	0	0	0	0	0	0	0	0	0	0	0	0	0	0	0	0	0	0	0	0	0	0	0	0	0	0	0
Amazonia	Rhigospira_quadrangularis	0	0	0	0	0	0	0	0	0	0	0	0	0	0	0	0	0	0	0	0	0	0	0	0	0	0	0	0	0	0	0
Amazonia	Sloanea_spathulata	0	0	0	0	0	0	0	0	0	0	0	0	0	0	0	0	0	0	0	0	0	0	0	0	0	0	0	0	0	0	0
Amazonia	Spiranthera_guianensis	3	1	0	0	0	0	0	0	0	0	0	0	0	0	0	0	0	0	0	0	0	0	0	0	0	0	0	0	0	0	0
Amazonia	Centronia_laurifolia	1	2	4	0	0	0	0	0	0	0	0	0	0	0	0	0	0	0	0	0	0	0	0	0	0	0	0	0	0	0	0
Amazonia	Cordia_sprucei	0	0	0	0	0	0	0	0	0	0	0	0	0	0	0	0	0	0	0	0	0	0	0	0	0	0	0	0	0	0	0
Amazonia	Coussapoa_trinervia	0	0	0	0	0	0	0	0	0	0	0	0	0	0	0	0	0	0	0	0	0	0	0	0	0	0	0	0	0	0	0
Amazonia	Dicorynia_paraensis	1	0	0	0	0	0	0	0	0	0	0	0	0	0	0	0	0	0	0	0	0	0	0	0	0	0	0	0	0	0	0
Amazonia	Eschweilera_obversa	0	0	0	0	0	0	0	0	0	0	0	0	0	0	0	0	0	0	0	0	0	0	0	0	0	0	0	0	0	0	0
Amazonia	Inga_sapindoides	0	0	0	0	0	0	0	0	0	0	0	0	0	0	0	0	0	0	0	0	0	0	0	0	0	0	0	0	0	0	0
Amazonia	Licaria_martiniana	0	0	0	0	0	0	0	0	0	0	0	0	0	0	0	0	0	0	0	0	0	0	0	0	0	0	0	0	0	0	0
Amazonia	Meriania_urceolata	0	1	0	0	0	0	0	0	0	0	0	0	0	0	0	0	0	0	0	0	0	0	0	0	0	0	0	0	0	0	0
Amazonia	Miconia_burchellii	0	0	0	0	0	0	0	0	0	0	0	0	0	0	0	0	0	0	0	0	0	0	0	0	0	0	0	0	0	0	0
Amazonia	Miconia_dolichorrhyncha	0	0	0	0	0	0	0	0	0	0	0	0	0	0	0	0	0	0	0	0	0	0	0	0	0	0	0	0	0	0	0
Amazonia	Mucoa_duckei	0	0	0	0	0	0	0	0	0	0	0	0	0	0	0	0	0	0	0	0	0	0	0	0	0	0	0	0	0	0	0
Amazonia	Panopsis_sessilifolia	2	2	1	1	0	0	0	0	0	0	0	0	0	0	0	0	0	0	0	0	0	0	0	0	0	0	0	0	0	0	0
Amazonia	Sloanea_brevipes	0	0	0	0	0	0	0	0	0	0	0	0	0	0	0	0	0	0	0	0	0	0	0	0	0	0	0	0	0	0	0
Amazonia	Terminalia_guyanensis	0	0	0	0	0	0	0	0	0	0	0	0	0	0	0	0	0	0	0	0	0	0	0	0	0	0	0	0	0	0	0
Amazonia	Virola_caducifolia	0	0	0	0	0	0	0	0	0	0	0	0	0	0	0	0	0	0	0	0	0	0	0	0	0	0	0	0	0	0	0
Amazonia	Annona_edulis	0	0	0	0	0	0	0	0	0	0	0	0	0	0	0	0	0	0	0	0	0	0	0	0	0	0	0	0	0	0	0
Amazonia	Bagassa_guianensis	0	0	0	0	0	0	0	0	0	0	0	0	0	0	0	0	0	0	0	0	0	0	0	0	0	0	0	0	0	0	0
Amazonia	Couroupita_guianensis	0	0	0	0	0	0	0	0	0	0	0	0	0	0	0	0	0	0	0	0	0	0	0	0	0	0	0	0	0	0	0
Amazonia	Duguetia_flagellaris	0	0	0	0	0	0	0	0	0	0	0	0	0	0	0	0	0	0	0	0	0	0	0	0	0	0	0	0	0	0	0
Amazonia	Duguetia_manausensis	0	0	0	0	0	0	0	0	0	0	0	0	0	0	0	0	0	0	0	0	0	0	0	0	0	0	0	0	0	0	0
Amazonia	Eriotheca_macrophylla	0	0	0	0	0	0	0	0	0	0	0	0	0	0	0	0	0	0	0	0	0	0	0	0	0	0	0	0	0	0	0
Amazonia	Guianodendron_praeclarum	2	0	0	0	0	0	0	0	0	0	0	0	0	0	0	0	0	0	0	0	0	0	0	0	0	0	0	0	0	0	0
Amazonia	Inga_pilosula	0	0	0	0	0	0	0	0	0	0	0	0	0	0	0	0	0	0	0	0	0	0	0	0	0	0	0	0	0	0	0
Amazonia	Miconia_dispar	0	0	0	0	0	0	0	0	0	0	0	0	0	0	0	0	0	0	0	0	0	0	0	0	0	0	0	0	0	0	0
Amazonia	Micropholis_cylindrocarpa	0	0	0	0	0	0	0	0	0	0	0	0	0	0	0	0	0	0	0	0	0	0	0	0	0	0	0	0	0	0	0
Amazonia	Podocalyx_loranthoides	1	1	2	0	0	0	0	0	0	0	0	0	0	0	0	0	0	0	0	0	0	0	0	0	0	0	0	0	0	0	0
Amazonia	Pouteria_freitasii	0	0	0	0	0	0	0	0	0	0	0	0	0	0	0	0	0	0	0	0	0	0	0	0	0	0	0	0	0	0	0
Amazonia	Quiina_obovata	0	0	0	0	0	0	0	0	0	0	0	0	0	0	0	0	0	0	0	0	0	0	0	0	0	0	0	0	0	0	0
Amazonia	Vochysia_surinamensis	0	0	0	0	0	0	0	0	0	0	0	0	0	0	0	0	0	0	0	0	0	0	0	0	0	0	0	0	0	0	0
Amazonia	Chamaecrista_xinguensis	0	0	0	0	0	0	0	0	0	0	0	0	0	0	0	0	0	0	0	0	0	0	0	0	0	0	0	0	0	0	0
Amazonia	Chimarrhis_glabriflora	0	0	0	0	0	0	0	0	0	0	0	0	0	0	0	0	0	0	0	0	0	0	0	0	0	0	0	0	0	0	0
Amazonia	Dacryodes_cuspidata	0	0	0	0	0	0	0	0	0	0	0	0	0	0	0	0	0	0	0	0	0	0	0	0	0	0	0	0	0	0	0
Amazonia	Hirtella_rodriguesii	0	0	0	0	0	0	0	0	0	0	0	0	0	0	0	0	0	0	0	0	0	0	0	0	0	0	0	0	0	0	0
Amazonia	Inga_striata	1	2	2	0	0	0	0	0	0	0	0	0	0	0	0	0	0	0	0	0	0	0	0	0	0	0	0	0	0	0	0
Amazonia	Licania_parviflora	0	3	2	1	0	0	0	0	0	0	0	0	0	0	0	0	0	0	0	0	0	0	0	0	0	0	0	0	0	0	0
Amazonia	Licania_sandwithii	0	0	0	0	0	0	0	0	0	0	0	0	0	0	0	0	0	0	0	0	0	0	0	0	0	0	0	0	0	0	0
Amazonia	Mabea_occidentalis	0	0	0	0	0	0	0	0	0	0	0	0	0	0	0	0	0	0	0	0	0	0	0	0	0	0	0	0	0	0	0
Amazonia	Melicoccus_pedicellaris	0	0	0	0	0	0	0	0	0	0	0	0	0	0	0	0	0	0	0	0	0	0	0	0	0	0	0	0	0	0	0
Amazonia	Monteverdia_macrocarpa	0	0	0	0	0	0	0	0	0	0	0	0	0	0	0	0	0	0	0	0	0	0	0	0	0	0	0	0	0	0	0
Amazonia	Pagamea_plicata	0	1	1	0	0	0	0	0	0	0	0	0	0	0	0	0	0	0	0	0	0	0	0	0	0	0	0	0	0	0	0
Amazonia	Parinari_montana	0	0	0	0	0	0	0	0	0	0	0	0	0	0	0	0	0	0	0	0	0	0	0	0	0	0	0	0	0	0	0
Amazonia	Pterocarpus_dubius	0	0	0	0	0	0	0	0	0	0	0	0	0	0	0	0	0	0	0	0	0	0	0	0	0	0	0	0	0	0	0
Amazonia	Talisia_retusa	0	0	0	0	0	0	0	0	0	0	0	0	0	0	0	0	0	0	0	0	0	0	0	0	0	0	0	0	0	0	0
Amazonia	Bellucia_imperialis	1	1	0	0	0	0	0	0	0	0	0	0	0	0	0	0	0	0	0	0	0	0	0	0	0	0	0	0	0	0	0
Amazonia	Cyrillopsis_paraensis	0	0	0	0	0	0	0	0	0	0	0	0	0	0	0	0	0	0	0	0	0	0	0	0	0	0	0	0	0	0	0
Amazonia	Eschweilera_punctata	1	2	4	1	4	2	1	0	0	0	0	0	0	0	0	0	0	0	0	0	0	0	0	0	0	0	0	0	0	0	0
Amazonia	Ferdinandusa_paraensis	0	0	0	0	0	0	0	0	0	0	0	0	0	0	0	0	0	0	0	0	0	0	0	0	0	0	0	0	0	0	0
Amazonia	Guapira_noxia	0	0	0	0	0	0	0	0	0	0	0	0	0	0	0	0	0	0	0	0	0	0	0	0	0	0	0	0	0	0	0
Amazonia	Mabea_subsessilis	1	0	0	0	0	0	0	0	0	0	0	0	0	0	0	0	0	0	0	0	0	0	0	0	0	0	0	0	0	0	0
Amazonia	Oxandra_sphaerocarpa	0	1	0	0	0	0	0	0	0	0	0	0	0	0	0	0	0	0	0	0	0	0	0	0	0	0	0	0	0	0	0
Amazonia	Pseudoxandra_cuspidata	0	0	0	0	0	0	0	0	0	0	0	0	0	0	0	0	0	0	0	0	0	0	0	0	0	0	0	0	0	0	0
Amazonia	Warszewiczia_cordata	0	0	0	0	0	0	0	0	0	0	0	0	0	0	0	0	0	0	0	0	0	0	0	0	0	0	0	0	0	0	0
Amazonia	Anisophyllea_manausensis	0	0	0	0	0	0	0	0	0	0	0	0	0	0	0	0	0	0	0	0	0	0	0	0	0	0	0	0	0	0	0
Amazonia	Caraipa_llanorum	2	1	0	0	0	0	0	0	0	0	0	0	0	0	0	0	0	0	0	0	0	0	0	0	0	0	0	0	0	0	0
Amazonia	Cecropia_purpurascens	0	0	0	0	0	0	0	0	0	0	0	0	0	0	0	0	0	0	0	0	0	0	0	0	0	0	0	0	0	0	0
Amazonia	Chrysophyllum_sparsiflorum	0	0	0	0	0	0	0	0	0	0	0	0	0	0	0	0	0	0	0	0	0	0	0	0	0	0	0	0	0	0	0
Amazonia	Endlicheria_levelii	0	1	0	1	0	0	0	0	0	0	0	0	0	0	0	0	0	0	0	0	0	0	0	0	0	0	0	0	0	0	0
Amazonia	Heterostemon_conjugatus	0	0	0	0	0	0	0	0	0	0	0	0	0	0	0	0	0	0	0	0	0	0	0	0	0	0	0	0	0	0	0
Amazonia	Hirtella_hispidula	0	0	0	0	0	0	0	0	0	0	0	0	0	0	0	0	0	0	0	0	0	0	0	0	0	0	0	0	0	0	0
Amazonia	Hymenolobium_heterocarpum	0	0	0	0	0	0	0	0	0	0	0	0	0	0	0	0	0	0	0	0	0	0	0	0	0	0	0	0	0	0	0
Amazonia	Licaria_aurea	0	0	0	0	0	0	0	0	0	0	0	0	0	0	0	0	0	0	0	0	0	0	0	0	0	0	0	0	0	0	0
Amazonia	Luehea_paniculata	1	1	0	0	0	0	0	0	0	0	0	0	0	0	0	0	0	0	0	0	0	0	0	0	0	0	0	0	0	0	0
Amazonia	Ocotea_neesiana	0	0	0	0	0	0	0	0	0	0	0	0	0	0	0	0	0	0	0	0	0	0	0	0	0	0	0	0	0	0	0
Amazonia	Ophiocaryon_heterophyllum	0	0	0	0	0	0	0	0	0	0	0	0	0	0	0	0	0	0	0	0	0	0	0	0	0	0	0	0	0	0	0
Amazonia	Oxandra_euneura	0	0	0	0	0	0	0	0	0	0	0	0	0	0	0	0	0	0	0	0	0	0	0	0	0	0	0	0	0	0	0
Amazonia	Stachyarrhena_spicata	0	0	0	0	0	0	0	0	0	0	0	0	0	0	0	0	0	0	0	0	0	0	0	0	0	0	0	0	0	0	0
Amazonia	Tovomita_eggersii	0	0	0	0	0	0	0	0	0	0	0	0	0	0	0	0	0	0	0	0	0	0	0	0	0	0	0	0	0	0	0
Amazonia	Vatairea_macrocarpa	3	1	2	0	0	0	0	0	0	0	0	0	0	0	0	0	0	0	0	0	0	0	0	0	0	0	0	0	0	0	0
Amazonia	Vochysia_ferruginea	2	0	0	0	0	0	0	0	0	0	0	0	0	0	0	0	0	0	0	0	0	0	0	0	0	0	0	0	0	0	0
Amazonia	Zygia_divaricata	1	0	0	0	0	0	0	0	0	0	0	0	0	0	0	0	0	0	0	0	0	0	0	0	0	0	0	0	0	0	0
Amazonia	Aspidosperma_inundatum	0	0	0	0	0	0	0	0	0	0	0	0	0	0	0	0	0	0	0	0	0	0	0	0	0	0	0	0	0	0	0
Amazonia	Calycolpus_revolutus	0	0	0	0	0	0	0	0	0	0	0	0	0	0	0	0	0	0	0	0	0	0	0	0	0	0	0	0	0	0	0
Amazonia	Ficus_obtusiuscula	1	5	3	0	0	0	0	0	0	0	0	0	0	0	0	0	0	0	0	0	0	0	0	0	0	0	0	0	0	0	0
Amazonia	Humiriastrum_subcrenatum	0	0	0	0	0	0	0	0	0	0	0	0	0	0	0	0	0	0	0	0	0	0	0	0	0	0	0	0	0	0	0
Amazonia	Inga_multinervis	0	0	0	0	0	0	0	0	0	0	0	0	0	0	0	0	0	0	0	0	0	0	0	0	0	0	0	0	0	0	0
Amazonia	Inga_rusbyi	0	0	0	0	0	0	0	0	0	0	0	0	0	0	0	0	0	0	0	0	0	0	0	0	0	0	0	0	0	0	0
Amazonia	Melicoccus_oliviformis	0	0	0	0	0	0	0	0	0	0	0	0	0	0	0	0	0	0	0	0	0	0	0	0	0	0	0	0	0	0	0
Amazonia	Ouratea_castaneifolia	0	0	0	0	0	0	0	0	0	0	0	0	0	0	0	0	0	0	0	0	0	0	0	0	0	0	0	0	0	0	0
Amazonia	Perebea_longepedunculata	2	0	0	0	0	0	0	0	0	0	0	0	0	0	0	0	0	0	0	0	0	0	0	0	0	0	0	0	0	0	0
Amazonia	Talisia_simaboides	0	0	0	0	0	0	0	0	0	0	0	0	0	0	0	0	0	0	0	0	0	0	0	0	0	0	0	0	0	0	0
Amazonia	Xylopia_cuspidata	1	0	0	0	0	0	0	0	0	0	0	0	0	0	0	0	0	0	0	0	0	0	0	0	0	0	0	0	0	0	0
Amazonia	Xylopia_plowmanii	0	1	6	2	2	0	0	0	0	0	0	0	0	0	0	0	0	0	0	0	0	0	0	0	0	0	0	0	0	0	0
Amazonia	Andira_trifoliolata	0	0	0	0	0	0	0	0	0	0	0	0	0	0	0	0	0	0	0	0	0	0	0	0	0	0	0	0	0	0	0
Amazonia	Aspidosperma_cuspa	2	0	6	7	3	1	0	0	0	0	0	0	0	0	0	0	0	0	0	0	0	0	0	0	0	0	0	0	0	0	0
Amazonia	Bowdichia_virgilioides	0	0	0	0	0	0	0	0	0	0	0	0	0	0	0	0	0	0	0	0	0	0	0	0	0	0	0	0	0	0	0
Amazonia	Cassia_spruceana	0	0	0	0	0	0	0	0	0	0	0	0	0	0	0	0	0	0	0	0	0	0	0	0	0	0	0	0	0	0	0
Amazonia	Chrysophyllum_ucuquirana.branca	0	0	0	0	0	0	0	0	0	0	0	0	0	0	0	0	0	0	0	0	0	0	0	0	0	0	0	0	0	0	0
Amazonia	Duguetia_uniflora	3	1	1	0	0	0	0	0	0	0	0	0	0	0	0	0	0	0	0	0	0	0	0	0	0	0	0	0	0	0	0
Amazonia	Eschweilera_piresii	0	0	0	0	0	0	0	0	0	0	0	0	0	0	0	0	0	0	0	0	0	0	0	0	0	0	0	0	0	0	0
Amazonia	Guatteria_hirsuta	2	0	0	0	0	0	0	0	0	0	0	0	0	0	0	0	0	0	0	0	0	0	0	0	0	0	0	0	0	0	0
Amazonia	Helicostylis_elegans	0	0	0	0	0	0	0	0	0	0	0	0	0	0	0	0	0	0	0	0	0	0	0	0	0	0	0	0	0	0	0
Amazonia	Paypayrola_guianensis	0	0	0	0	0	0	0	0	0	0	0	0	0	0	0	0	0	0	0	0	0	0	0	0	0	0	0	0	0	0	0
Amazonia	Platymiscium_stipulare	0	0	0	0	0	0	0	0	0	0	0	0	0	0	0	0	0	0	0	0	0	0	0	0	0	0	0	0	0	0	0
Amazonia	Protium_demerarense	2	0	0	0	0	0	0	0	0	0	0	0	0	0	0	0	0	0	0	0	0	0	0	0	0	0	0	0	0	0	0
Amazonia	Scleronema_praecox	0	0	0	0	0	0	0	0	0	0	0	0	0	0	0	0	0	0	0	0	0	0	0	0	0	0	0	0	0	0	0
Amazonia	Sweetia_fruticosa	1	0	0	0	0	0	0	0	0	0	0	0	0	0	0	0	0	0	0	0	0	0	0	0	0	0	0	0	0	0	0
Amazonia	Vouarana_guianensis	0	0	0	0	0	0	0	0	0	0	0	0	0	0	0	0	0	0	0	0	0	0	0	0	0	0	0	0	0	0	0
Amazonia	Copaifera_langsdorffii	0	0	0	0	0	0	0	0	0	0	0	0	0	0	0	0	0	0	0	0	0	0	0	0	0	0	0	0	0	0	0
Amazonia	Guatteria_elata	0	0	0	0	0	0	0	0	0	0	0	0	0	0	0	0	0	0	0	0	0	0	0	0	0	0	0	0	0	0	0
Amazonia	Guatteria_inundata	0	2	1	0	0	0	0	0	0	0	0	0	0	0	0	0	0	0	0	0	0	0	0	0	0	0	0	0	0	0	0
Amazonia	Inga_barbata	0	0	0	0	0	0	0	0	0	0	0	0	0	0	0	0	0	0	0	0	0	0	0	0	0	0	0	0	0	0	0
Amazonia	Ixora_peruviana	0	0	0	0	0	0	0	0	0	0	0	0	0	0	0	0	0	0	0	0	0	0	0	0	0	0	0	0	0	0	0
Amazonia	Lacmellea_ramosissima	0	0	0	0	0	0	0	0	0	0	0	0	0	0	0	0	0	0	0	0	0	0	0	0	0	0	0	0	0	0	0
Amazonia	Licania_mollis	1	0	0	0	0	0	0	0	0	0	0	0	0	0	0	0	0	0	0	0	0	0	0	0	0	0	0	0	0	0	0
Amazonia	Ocotea_tessmannii	0	0	0	0	0	0	0	0	0	0	0	0	0	0	0	0	0	0	0	0	0	0	0	0	0	0	0	0	0	0	0
Amazonia	Perebea_angustifolia	0	0	0	0	0	0	0	0	0	0	0	0	0	0	0	0	0	0	0	0	0	0	0	0	0	0	0	0	0	0	0
Amazonia	Sterigmapetalum_colombianum	0	0	0	0	0	0	0	0	0	0	0	0	0	0	0	0	0	0	0	0	0	0	0	0	0	0	0	0	0	0	0
Amazonia	Tachigali_plumbea	0	0	0	0	0	0	0	0	0	0	0	0	0	0	0	0	0	0	0	0	0	0	0	0	0	0	0	0	0	0	0
Amazonia	Zygia_glomerata	1	0	2	2	0	0	0	0	0	0	0	0	0	0	0	0	0	0	0	0	0	0	0	0	0	0	0	0	0	0	0
Amazonia	Aniba_hypoglauca	0	1	0	0	0	0	0	0	0	0	0	0	0	0	0	0	0	0	0	0	0	0	0	0	0	0	0	0	0	0	0
Amazonia	Casearia_mariquitensis	0	0	0	0	0	0	0	0	0	0	0	0	0	0	0	0	0	0	0	0	0	0	0	0	0	0	0	0	0	0	0
Amazonia	Cecropia_angulata	1	2	3	0	0	0	0	0	0	0	0	0	0	0	0	0	0	0	0	0	0	0	0	0	0	0	0	0	0	0	0
Amazonia	Cecropia_herthae	0	0	0	0	0	0	0	0	0	0	0	0	0	0	0	0	0	0	0	0	0	0	0	0	0	0	0	0	0	0	0
Amazonia	Diospyros_dichroa	1	0	0	0	0	0	0	0	0	0	0	0	0	0	0	0	0	0	0	0	0	0	0	0	0	0	0	0	0	0	0
Amazonia	Dipteryx_micrantha	0	0	0	0	0	0	0	0	0	0	0	0	0	0	0	0	0	0	0	0	0	0	0	0	0	0	0	0	0	0	0
Amazonia	Esenbeckia_amazonica	1	0	0	0	0	0	0	0	0	0	0	0	0	0	0	0	0	0	0	0	0	0	0	0	0	0	0	0	0	0	0
Amazonia	Ilex_divaricata	1	4	3	2	1	0	0	0	0	0	0	0	0	0	0	0	0	0	0	0	0	0	0	0	0	0	0	0	0	0	0
Amazonia	Licania_parvifructa	1	0	0	0	0	0	0	0	0	0	0	0	0	0	0	0	0	0	0	0	0	0	0	0	0	0	0	0	0	0	0
Amazonia	Peltogyne_subsessilis	2	0	0	0	0	0	0	0	0	0	0	0	0	0	0	0	0	0	0	0	0	0	0	0	0	0	0	0	0	0	0
Amazonia	Talisia_longifolia	0	0	0	0	0	0	0	0	0	0	0	0	0	0	0	0	0	0	0	0	0	0	0	0	0	0	0	0	0	0	0
Amazonia	Vitex_stahelii	0	0	0	0	0	0	0	0	0	0	0	0	0	0	0	0	0	0	0	0	0	0	0	0	0	0	0	0	0	0	0
Amazonia	Astrocaryum_gynacanthum	2	0	0	1	0	0	0	0	0	0	0	0	0	0	0	0	0	0	0	0	0	0	0	0	0	0	0	0	0	0	0
Amazonia	Capparidastrum_coimbranum	1	2	4	1	1	0	0	0	0	0	0	0	0	0	0	0	0	0	0	0	0	0	0	0	0	0	0	0	0	0	0
Amazonia	Croton_palanostigma	0	0	0	0	0	0	0	0	0	0	0	0	0	0	0	0	0	0	0	0	0	0	0	0	0	0	0	0	0	0	0
Amazonia	Eschweilera_rankiniae	0	0	0	0	0	0	0	0	0	0	0	0	0	0	0	0	0	0	0	0	0	0	0	0	0	0	0	0	0	0	0
Amazonia	Guapira_opposita	0	0	0	0	0	0	0	0	0	0	0	0	0	0	0	0	0	0	0	0	0	0	0	0	0	0	0	0	0	0	0
Amazonia	Guarea_convergens	0	0	0	0	0	0	0	0	0	0	0	0	0	0	0	0	0	0	0	0	0	0	0	0	0	0	0	0	0	0	0
Amazonia	Licaria_triandra	0	0	0	0	0	0	0	0	0	0	0	0	0	0	0	0	0	0	0	0	0	0	0	0	0	0	0	0	0	0	0
Amazonia	Macrolobium_ischnocalyx	2	0	0	0	0	0	0	0	0	0	0	0	0	0	0	0	0	0	0	0	0	0	0	0	0	0	0	0	0	0	0
Amazonia	Mezilaurus_synandra	0	0	0	0	0	0	0	0	0	0	0	0	0	0	0	0	0	0	0	0	0	0	0	0	0	0	0	0	0	0	0
Amazonia	Trichilia_claussenii	2	2	3	0	0	0	0	0	0	0	0	0	0	0	0	0	0	0	0	0	0	0	0	0	0	0	0	0	0	0	0
Amazonia	Bauhinia_arborea	0	0	0	0	0	0	0	0	0	0	0	0	0	0	0	0	0	0	0	0	0	0	0	0	0	0	0	0	0	0	0
Amazonia	Botryarrhena_pendula	0	0	0	0	0	0	0	0	0	0	0	0	0	0	0	0	0	0	0	0	0	0	0	0	0	0	0	0	0	0	0
Amazonia	Emmotum_acuminatum	0	0	0	0	0	0	0	0	0	0	0	0	0	0	0	0	0	0	0	0	0	0	0	0	0	0	0	0	0	0	0
Amazonia	Erisma_japura	2	2	4	1	0	0	0	0	0	0	0	0	0	0	0	0	0	0	0	0	0	0	0	0	0	0	0	0	0	0	0
Amazonia	Isertia_longifolia	0	0	0	0	0	0	0	0	0	0	0	0	0	0	0	0	0	0	0	0	0	0	0	0	0	0	0	0	0	0	0
Amazonia	Mezilaurus_crassiramea	1	0	1	0	0	0	0	0	0	0	0	0	0	0	0	0	0	0	0	0	0	0	0	0	0	0	0	0	0	0	0
Amazonia	Naucleopsis_imitans	0	0	0	0	0	0	0	0	0	0	0	0	0	0	0	0	0	0	0	0	0	0	0	0	0	0	0	0	0	0	0
Amazonia	Picramnia_nuriensis	1	0	0	0	0	0	0	0	0	0	0	0	0	0	0	0	0	0	0	0	0	0	0	0	0	0	0	0	0	0	0
Amazonia	Protium_ferrugineum	1	0	0	0	0	0	0	0	0	0	0	0	0	0	0	0	0	0	0	0	0	0	0	0	0	0	0	0	0	0	0
Amazonia	Senna_silvestris	0	0	0	0	0	0	0	0	0	0	0	0	0	0	0	0	0	0	0	0	0	0	0	0	0	0	0	0	0	0	0
Amazonia	Sloanea_rufa	0	0	0	0	0	0	0	0	0	0	0	0	0	0	0	0	0	0	0	0	0	0	0	0	0	0	0	0	0	0	0
Amazonia	Virola_theiodora	0	0	0	0	0	0	0	0	0	0	0	0	0	0	0	0	0	0	0	0	0	0	0	0	0	0	0	0	0	0	0
Amazonia	Zygia_lathetica	0	0	0	0	0	0	0	0	0	0	0	0	0	0	0	0	0	0	0	0	0	0	0	0	0	0	0	0	0	0	0
Amazonia	Byrsonima_punctulata	0	2	0	0	0	0	0	0	0	0	0	0	0	0	0	0	0	0	0	0	0	0	0	0	0	0	0	0	0	0	0
Amazonia	Cecropia_polystachya	1	1	0	0	0	0	0	0	0	0	0	0	0	0	0	0	0	0	0	0	0	0	0	0	0	0	0	0	0	0	0
Amazonia	Ceiba_insignis	0	0	0	0	0	0	0	0	0	0	0	0	0	0	0	0	0	0	0	0	0	0	0	0	0	0	0	0	0	0	0
Amazonia	Chomelia_tenuiflora	0	0	0	0	0	0	0	0	0	0	0	0	0	0	0	0	0	0	0	0	0	0	0	0	0	0	0	0	0	0	0
Amazonia	Ciliosemina_pedunculata	1	4	1	0	0	0	0	0	0	0	0	0	0	0	0	0	0	0	0	0	0	0	0	0	0	0	0	0	0	0	0
Amazonia	Gaulettia_racemosa	1	1	0	0	0	0	0	0	0	0	0	0	0	0	0	0	0	0	0	0	0	0	0	0	0	0	0	0	0	0	0
Amazonia	Geoffroea_spinosa	0	2	2	3	2	0	0	0	0	0	0	0	0	0	0	0	0	0	0	0	0	0	0	0	0	0	0	0	0	0	0
Amazonia	Hymenopus_reticulatus	0	0	0	0	0	0	0	0	0	0	0	0	0	0	0	0	0	0	0	0	0	0	0	0	0	0	0	0	0	0	0
Amazonia	Lonchocarpus_imatacensis	0	0	0	0	0	0	0	0	0	0	0	0	0	0	0	0	0	0	0	0	0	0	0	0	0	0	0	0	0	0	0
Amazonia	Styrax_guyanensis	0	0	0	0	0	0	0	0	0	0	0	0	0	0	0	0	0	0	0	0	0	0	0	0	0	0	0	0	0	0	0
Amazonia	Vismia_macrophylla	0	0	0	0	0	0	0	0	0	0	0	0	0	0	0	0	0	0	0	0	0	0	0	0	0	0	0	0	0	0	0
Amazonia	Guapira_eggersiana	0	0	0	0	0	0	0	0	0	0	0	0	0	0	0	0	0	0	0	0	0	0	0	0	0	0	0	0	0	0	0
Amazonia	Miconia_cuspidata	3	0	0	0	0	0	0	0	0	0	0	0	0	0	0	0	0	0	0	0	0	0	0	0	0	0	0	0	0	0	0
Amazonia	Virola_marleneae	1	0	0	0	0	0	0	0	0	0	0	0	0	0	0	0	0	0	0	0	0	0	0	0	0	0	0	0	0	0	0
Amazonia	Abarema_auriculata	0	0	0	0	0	0	0	0	0	0	0	0	0	0	0	0	0	0	0	0	0	0	0	0	0	0	0	0	0	0	0
Amazonia	Actinostemon_amazonicus	2	3	2	3	0	0	0	0	0	0	0	0	0	0	0	0	0	0	0	0	0	0	0	0	0	0	0	0	0	0	0
Amazonia	Cupania_oblongifolia	2	0	0	0	0	0	0	0	0	0	0	0	0	0	0	0	0	0	0	0	0	0	0	0	0	0	0	0	0	0	0
Amazonia	Dulacia_guianensis	0	0	0	0	0	0	0	0	0	0	0	0	0	0	0	0	0	0	0	0	0	0	0	0	0	0	0	0	0	0	0
Amazonia	Hirtella_fasciculata	0	0	0	0	0	0	0	0	0	0	0	0	0	0	0	0	0	0	0	0	0	0	0	0	0	0	0	0	0	0	0
Amazonia	Myrcia_atramentifera	0	0	0	0	0	0	0	0	0	0	0	0	0	0	0	0	0	0	0	0	0	0	0	0	0	0	0	0	0	0	0
Amazonia	Protium_occultum	0	0	0	0	0	0	0	0	0	0	0	0	0	0	0	0	0	0	0	0	0	0	0	0	0	0	0	0	0	0	0
Amazonia	Pseudima_frutescens	0	0	0	0	0	0	0	0	0	0	0	0	0	0	0	0	0	0	0	0	0	0	0	0	0	0	0	0	0	0	0
Amazonia	Pseudobombax_longiflorum	0	0	0	0	0	0	0	0	0	0	0	0	0	0	0	0	0	0	0	0	0	0	0	0	0	0	0	0	0	0	0
Amazonia	Ruizterania_trichanthera	0	0	0	0	0	0	0	0	0	0	0	0	0	0	0	0	0	0	0	0	0	0	0	0	0	0	0	0	0	0	0
Amazonia	Unonopsis_perrottetii	0	0	0	0	0	0	0	0	0	0	0	0	0	0	0	0	0	0	0	0	0	0	0	0	0	0	0	0	0	0	0
Amazonia	Vochysia_biloba	2	0	0	0	0	0	0	0	0	0	0	0	0	0	0	0	0	0	0	0	0	0	0	0	0	0	0	0	0	0	0
Amazonia	Vochysia_tomentosa	0	0	0	0	0	0	0	0	0	0	0	0	0	0	0	0	0	0	0	0	0	0	0	0	0	0	0	0	0	0	0
Amazonia	Aiouea_grandifolia	0	0	0	0	0	0	0	0	0	0	0	0	0	0	0	0	0	0	0	0	0	0	0	0	0	0	0	0	0	0	0
Amazonia	Alchornea_latifolia	0	1	0	0	0	0	0	0	0	0	0	0	0	0	0	0	0	0	0	0	0	0	0	0	0	0	0	0	0	0	0
Amazonia	Byrsonima_putumayensis	0	0	0	0	0	0	0	0	0	0	0	0	0	0	0	0	0	0	0	0	0	0	0	0	0	0	0	0	0	0	0
Amazonia	Coccoloba_latifolia	0	0	0	0	0	0	0	0	0	0	0	0	0	0	0	0	0	0	0	0	0	0	0	0	0	0	0	0	0	0	0
Amazonia	Colubrina_arborescens	1	0	0	0	0	0	0	0	0	0	0	0	0	0	0	0	0	0	0	0	0	0	0	0	0	0	0	0	0	0	0
Amazonia	Cordia_laevifrons	0	0	0	0	0	0	0	0	0	0	0	0	0	0	0	0	0	0	0	0	0	0	0	0	0	0	0	0	0	0	0
Amazonia	Couratari_tauari	0	0	0	0	0	0	0	0	0	0	0	0	0	0	0	0	0	0	0	0	0	0	0	0	0	0	0	0	0	0	0
Amazonia	Croton_gossypiifolius	2	0	0	0	0	0	0	0	0	0	0	0	0	0	0	0	0	0	0	0	0	0	0	0	0	0	0	0	0	0	0
Amazonia	Eschweilera_simiorum	0	0	0	0	0	0	0	0	0	0	0	0	0	0	0	0	0	0	0	0	0	0	0	0	0	0	0	0	0	0	0
Amazonia	Heisteria_spruceana	0	0	0	0	0	0	0	0	0	0	0	0	0	0	0	0	0	0	0	0	0	0	0	0	0	0	0	0	0	0	0
Amazonia	Lecythis_alutacea	0	0	0	0	0	0	0	0	0	0	0	0	0	0	0	0	0	0	0	0	0	0	0	0	0	0	0	0	0	0	0
Amazonia	Miconia_acuminata	0	0	0	0	0	0	0	0	0	0	0	0	0	0	0	0	0	0	0	0	0	0	0	0	0	0	0	0	0	0	0
Amazonia	Miconia_longispicata	0	0	0	0	0	0	0	0	0	0	0	0	0	0	0	0	0	0	0	0	0	0	0	0	0	0	0	0	0	0	0
Amazonia	Monteverdia_ebenifolia	0	0	0	0	0	0	0	0	0	0	0	0	0	0	0	0	0	0	0	0	0	0	0	0	0	0	0	0	0	0	0
Amazonia	Myrcia_neolucida	2	0	0	0	0	0	0	0	0	0	0	0	0	0	0	0	0	0	0	0	0	0	0	0	0	0	0	0	0	0	0
Amazonia	Naucleopsis_macrophylla	0	0	0	0	0	0	0	0	0	0	0	0	0	0	0	0	0	0	0	0	0	0	0	0	0	0	0	0	0	0	0
Amazonia	Pouteria_aubrevillei	0	0	0	0	0	0	0	0	0	0	0	0	0	0	0	0	0	0	0	0	0	0	0	0	0	0	0	0	0	0	0
Amazonia	Protium_rubrum	0	0	0	0	0	0	0	0	0	0	0	0	0	0	0	0	0	0	0	0	0	0	0	0	0	0	0	0	0	0	0
Amazonia	Virola_carinata	0	0	0	0	0	0	0	0	0	0	0	0	0	0	0	0	0	0	0	0	0	0	0	0	0	0	0	0	0	0	0
Amazonia	Virola_kwatae	0	0	0	0	0	0	0	0	0	0	0	0	0	0	0	0	0	0	0	0	0	0	0	0	0	0	0	0	0	0	0
Amazonia	Aniba_terminalis	0	0	0	0	0	0	0	0	0	0	0	0	0	0	0	0	0	0	0	0	0	0	0	0	0	0	0	0	0	0	0
Amazonia	Couepia_chrysocalyx	0	0	0	0	0	0	0	0	0	0	0	0	0	0	0	0	0	0	0	0	0	0	0	0	0	0	0	0	0	0	0
Amazonia	Curatella_americana	1	0	0	0	0	0	0	0	0	0	0	0	0	0	0	0	0	0	0	0	0	0	0	0	0	0	0	0	0	0	0
Amazonia	Dilodendron_bipinnatum	0	0	0	0	0	0	0	0	0	0	0	0	0	0	0	0	0	0	0	0	0	0	0	0	0	0	0	0	0	0	0
Amazonia	Erythroxylum_citrifolium	0	0	0	0	0	0	0	0	0	0	0	0	0	0	0	0	0	0	0	0	0	0	0	0	0	0	0	0	0	0	0
Amazonia	Erythroxylum_macrophyllum	0	0	0	0	0	0	0	0	0	0	0	0	0	0	0	0	0	0	0	0	0	0	0	0	0	0	0	0	0	0	0
Amazonia	Ferdinandusa_hirsuta	0	0	0	0	0	0	0	0	0	0	0	0	0	0	0	0	0	0	0	0	0	0	0	0	0	0	0	0	0	0	0
Amazonia	Mabea_anadena	0	1	0	0	0	0	0	0	0	0	0	0	0	0	0	0	0	0	0	0	0	0	0	0	0	0	0	0	0	0	0
Amazonia	Ocotea_corymbosa	1	4	0	0	0	0	0	0	0	0	0	0	0	0	0	0	0	0	0	0	0	0	0	0	0	0	0	0	0	0	0
Amazonia	Phytelephas_tenuicaulis	0	0	0	0	0	0	0	0	0	0	0	0	0	0	0	0	0	0	0	0	0	0	0	0	0	0	0	0	0	0	0
Amazonia	Quiina_guianensis	0	0	0	0	0	0	0	0	0	0	0	0	0	0	0	0	0	0	0	0	0	0	0	0	0	0	0	0	0	0	0
Amazonia	Rhodostemonodaphne_praeclara	0	0	0	0	0	0	0	0	0	0	0	0	0	0	0	0	0	0	0	0	0	0	0	0	0	0	0	0	0	0	0
Amazonia	Stenostomum_acreanum	0	0	0	0	0	0	0	0	0	0	0	0	0	0	0	0	0	0	0	0	0	0	0	0	0	0	0	0	0	0	0
Amazonia	Tabebuia_fluviatilis	1	0	0	0	0	0	0	0	0	0	0	0	0	0	0	0	0	0	0	0	0	0	0	0	0	0	0	0	0	0	0
Amazonia	Vataireopsis_iglesiasii	1	0	0	0	0	0	0	0	0	0	0	0	0	0	0	0	0	0	0	0	0	0	0	0	0	0	0	0	0	0	0
Amazonia	Zanthoxylum_sprucei	0	0	0	0	0	0	0	0	0	0	0	0	0	0	0	0	0	0	0	0	0	0	0	0	0	0	0	0	0	0	0
Amazonia	Cupania_macrostylis	0	0	0	0	0	0	0	0	0	0	0	0	0	0	0	0	0	0	0	0	0	0	0	0	0	0	0	0	0	0	0
Amazonia	Cymbopetalum_brasiliense	0	0	0	0	0	0	0	0	0	0	0	0	0	0	0	0	0	0	0	0	0	0	0	0	0	0	0	0	0	0	0
Amazonia	Guarea_guentheri	0	0	0	0	0	0	0	0	0	0	0	0	0	0	0	0	0	0	0	0	0	0	0	0	0	0	0	0	0	0	0
Amazonia	Handroanthus_ochraceus	0	0	0	0	0	0	0	0	0	0	0	0	0	0	0	0	0	0	0	0	0	0	0	0	0	0	0	0	0	0	0
Amazonia	Inga_obidensis	0	0	0	0	0	0	0	0	0	0	0	0	0	0	0	0	0	0	0	0	0	0	0	0	0	0	0	0	0	0	0
Amazonia	Licania_ovalifolia	0	0	0	0	0	0	0	0	0	0	0	0	0	0	0	0	0	0	0	0	0	0	0	0	0	0	0	0	0	0	0
Amazonia	Licaria_armeniaca	0	0	0	0	0	0	0	0	0	0	0	0	0	0	0	0	0	0	0	0	0	0	0	0	0	0	0	0	0	0	0
Amazonia	Mauritiella_aculeata	0	0	0	0	0	0	0	0	0	0	0	0	0	0	0	0	0	0	0	0	0	0	0	0	0	0	0	0	0	0	0
Amazonia	Miconia_tomentosa	1	0	0	0	0	0	0	0	0	0	0	0	0	0	0	0	0	0	0	0	0	0	0	0	0	0	0	0	0	0	0
Amazonia	Micropholis_mensalis	0	0	0	0	0	0	0	0	0	0	0	0	0	0	0	0	0	0	0	0	0	0	0	0	0	0	0	0	0	0	0
Amazonia	Myrcia_grandis	0	0	0	0	0	0	0	0	0	0	0	0	0	0	0	0	0	0	0	0	0	0	0	0	0	0	0	0	0	0	0
Amazonia	Ocotea_obovata	0	0	0	0	0	0	0	0	0	0	0	0	0	0	0	0	0	0	0	0	0	0	0	0	0	0	0	0	0	0	0
Amazonia	Pourouma_myrmecophila	0	2	0	0	0	0	0	0	0	0	0	0	0	0	0	0	0	0	0	0	0	0	0	0	0	0	0	0	0	0	0
Amazonia	Tovomita_brasiliensis	0	0	0	0	0	0	0	0	0	0	0	0	0	0	0	0	0	0	0	0	0	0	0	0	0	0	0	0	0	0	0
Amazonia	Allophylus_amazonicus	0	0	0	0	0	0	0	0	0	0	0	0	0	0	0	0	0	0	0	0	0	0	0	0	0	0	0	0	0	0	0
Amazonia	Ambelania_duckei	1	0	0	0	0	0	0	0	0	0	0	0	0	0	0	0	0	0	0	0	0	0	0	0	0	0	0	0	0	0	0
Amazonia	Caraipa_longipedicellata	0	2	0	0	0	0	0	0	0	0	0	0	0	0	0	0	0	0	0	0	0	0	0	0	0	0	0	0	0	0	0
Amazonia	Cryptocarya_aschersoniana	0	0	0	0	0	0	0	0	0	0	0	0	0	0	0	0	0	0	0	0	0	0	0	0	0	0	0	0	0	0	0
Amazonia	Diclinanona_tessmannii	0	0	0	0	0	0	0	0	0	0	0	0	0	0	0	0	0	0	0	0	0	0	0	0	0	0	0	0	0	0	0
Amazonia	Joannesia_heveoides	0	0	0	0	0	0	0	0	0	0	0	0	0	0	0	0	0	0	0	0	0	0	0	0	0	0	0	0	0	0	0
Amazonia	Ladenbergia_oblongifolia	0	0	0	0	0	0	0	0	0	0	0	0	0	0	0	0	0	0	0	0	0	0	0	0	0	0	0	0	0	0	0
Amazonia	Micropholis_trunciflora	0	0	0	0	0	0	0	0	0	0	0	0	0	0	0	0	0	0	0	0	0	0	0	0	0	0	0	0	0	0	0
Amazonia	Myrcia_hedraiophylla	0	0	0	0	0	0	0	0	0	0	0	0	0	0	0	0	0	0	0	0	0	0	0	0	0	0	0	0	0	0	0
Amazonia	Paloue_induta	0	0	0	0	0	0	0	0	0	0	0	0	0	0	0	0	0	0	0	0	0	0	0	0	0	0	0	0	0	0	0
Amazonia	Parinari_sprucei	0	0	0	0	0	0	0	0	0	0	0	0	0	0	0	0	0	0	0	0	0	0	0	0	0	0	0	0	0	0	0
Amazonia	Pleurothyrium_intermedium	0	0	0	0	0	0	0	0	0	0	0	0	0	0	0	0	0	0	0	0	0	0	0	0	0	0	0	0	0	0	0
Amazonia	Quiina_negrensis	0	0	0	0	0	0	0	0	0	0	0	0	0	0	0	0	0	0	0	0	0	0	0	0	0	0	0	0	0	0	0
Amazonia	Rhodostemonodaphne_rufovirgata	0	0	0	0	0	0	0	0	0	0	0	0	0	0	0	0	0	0	0	0	0	0	0	0	0	0	0	0	0	0	0
Amazonia	Apeiba_schomburgkii	0	0	0	0	0	0	0	0	0	0	0	0	0	0	0	0	0	0	0	0	0	0	0	0	0	0	0	0	0	0	0
Amazonia	Banara_nitida	0	0	0	0	0	0	0	0	0	0	0	0	0	0	0	0	0	0	0	0	0	0	0	0	0	0	0	0	0	0	0
Amazonia	Coccoloba_lehmannii	0	0	0	0	0	0	0	0	0	0	0	0	0	0	0	0	0	0	0	0	0	0	0	0	0	0	0	0	0	0	0
Amazonia	Corythophora_labriculata	1	1	0	0	0	0	0	0	0	0	0	0	0	0	0	0	0	0	0	0	0	0	0	0	0	0	0	0	0	0	0
Amazonia	Diospyros_pseudoxylopia	0	0	0	0	0	0	0	0	0	0	0	0	0	0	0	0	0	0	0	0	0	0	0	0	0	0	0	0	0	0	0
Amazonia	Endlicheria_sprucei	0	0	0	0	0	0	0	0	0	0	0	0	0	0	0	0	0	0	0	0	0	0	0	0	0	0	0	0	0	0	0
Amazonia	Guatteria_wachenheimii	0	0	0	0	0	0	0	0	0	0	0	0	0	0	0	0	0	0	0	0	0	0	0	0	0	0	0	0	0	0	0
Amazonia	Iryanthera_coriacea	0	0	0	0	0	0	0	0	0	0	0	0	0	0	0	0	0	0	0	0	0	0	0	0	0	0	0	0	0	0	0
Amazonia	Ixora_ulei	0	0	0	0	0	0	0	0	0	0	0	0	0	0	0	0	0	0	0	0	0	0	0	0	0	0	0	0	0	0	0
Amazonia	Miconia_triplinervis	0	0	0	0	0	0	0	0	0	0	0	0	0	0	0	0	0	0	0	0	0	0	0	0	0	0	0	0	0	0	0
Amazonia	Monteverdia_floribunda	0	0	0	0	0	0	0	0	0	0	0	0	0	0	0	0	0	0	0	0	0	0	0	0	0	0	0	0	0	0	0
Amazonia	Myrcia_neovelutina	0	0	0	0	0	0	0	0	0	0	0	0	0	0	0	0	0	0	0	0	0	0	0	0	0	0	0	0	0	0	0
Amazonia	Ormosia_discolor	0	0	0	0	0	0	0	0	0	0	0	0	0	0	0	0	0	0	0	0	0	0	0	0	0	0	0	0	0	0	0
Amazonia	Ormosia_flava	0	0	0	0	0	0	0	0	0	0	0	0	0	0	0	0	0	0	0	0	0	0	0	0	0	0	0	0	0	0	0
Amazonia	Ormosia_lignivalvis	0	0	0	0	0	0	0	0	0	0	0	0	0	0	0	0	0	0	0	0	0	0	0	0	0	0	0	0	0	0	0
Amazonia	Pachira_dolichocalyx	0	0	0	0	0	0	0	0	0	0	0	0	0	0	0	0	0	0	0	0	0	0	0	0	0	0	0	0	0	0	0
Amazonia	Pseudoxandra_lucida	0	0	0	0	0	0	0	0	0	0	0	0	0	0	0	0	0	0	0	0	0	0	0	0	0	0	0	0	0	0	0
Amazonia	Roupala_thomesiana	0	0	0	0	0	0	0	0	0	0	0	0	0	0	0	0	0	0	0	0	0	0	0	0	0	0	0	0	0	0	0
Amazonia	Sapium_laurifolium	0	0	0	0	0	0	0	0	0	0	0	0	0	0	0	0	0	0	0	0	0	0	0	0	0	0	0	0	0	0	0
Amazonia	Talisia_esculenta	0	0	0	0	0	0	0	0	0	0	0	0	0	0	0	0	0	0	0	0	0	0	0	0	0	0	0	0	0	0	0
Amazonia	Terminalia_argentea	0	0	0	0	0	0	0	0	0	0	0	0	0	0	0	0	0	0	0	0	0	0	0	0	0	0	0	0	0	0	0
Amazonia	Unonopsis_spectabilis	0	0	0	0	0	0	0	0	0	0	0	0	0	0	0	0	0	0	0	0	0	0	0	0	0	0	0	0	0	0	0
Amazonia	Abarema_cochleata	0	0	0	0	0	0	0	0	0	0	0	0	0	0	0	0	0	0	0	0	0	0	0	0	0	0	0	0	0	0	0
Amazonia	Albizia_subdimidiata	0	0	0	0	0	0	0	0	0	0	0	0	0	0	0	0	0	0	0	0	0	0	0	0	0	0	0	0	0	0	0
Amazonia	Aniba_rosiodora	0	0	0	0	0	0	0	0	0	0	0	0	0	0	0	0	0	0	0	0	0	0	0	0	0	0	0	0	0	0	0
Amazonia	Bactris_guineensis	1	0	1	0	0	0	0	0	0	0	0	0	0	0	0	0	0	0	0	0	0	0	0	0	0	0	0	0	0	0	0
Amazonia	Bocageopsis_canescens	0	1	2	0	0	0	0	0	0	0	0	0	0	0	0	0	0	0	0	0	0	0	0	0	0	0	0	0	0	0	0
Amazonia	Dendropanax_macropodus	1	0	0	0	0	0	0	0	0	0	0	0	0	0	0	0	0	0	0	0	0	0	0	0	0	0	0	0	0	0	0
Amazonia	Eriotheca_longitubulosa	0	0	0	0	0	0	0	0	0	0	0	0	0	0	0	0	0	0	0	0	0	0	0	0	0	0	0	0	0	0	0
Amazonia	Erisma_splendens	0	0	0	0	0	0	0	0	0	0	0	0	0	0	0	0	0	0	0	0	0	0	0	0	0	0	0	0	0	0	0
Amazonia	Ferdinandusa_guainiae	0	0	0	0	0	0	0	0	0	0	0	0	0	0	0	0	0	0	0	0	0	0	0	0	0	0	0	0	0	0	0
Amazonia	Hieronyma_duquei	2	2	1	0	0	0	0	0	0	0	0	0	0	0	0	0	0	0	0	0	0	0	0	0	0	0	0	0	0	0	0
Amazonia	Inga_micradenia	1	0	0	0	0	0	0	0	0	0	0	0	0	0	0	0	0	0	0	0	0	0	0	0	0	0	0	0	0	0	0
Amazonia	Inga_yacoana	0	0	0	0	0	0	0	0	0	0	0	0	0	0	0	0	0	0	0	0	0	0	0	0	0	0	0	0	0	0	0
Amazonia	Isertia_coccinea	0	0	0	0	0	0	0	0	0	0	0	0	0	0	0	0	0	0	0	0	0	0	0	0	0	0	0	0	0	0	0
Amazonia	Matayba_elegans	0	0	0	0	0	0	0	0	0	0	0	0	0	0	0	0	0	0	0	0	0	0	0	0	0	0	0	0	0	0	0
Amazonia	Myriocarpa_stipitata	0	2	4	0	0	0	0	0	0	0	0	0	0	0	0	0	0	0	0	0	0	0	0	0	0	0	0	0	0	0	0
Amazonia	Nectandra_globosa	0	0	0	0	0	0	0	0	0	0	0	0	0	0	0	0	0	0	0	0	0	0	0	0	0	0	0	0	0	0	0
Amazonia	Ormosia_grossa	0	0	0	0	0	0	0	0	0	0	0	0	0	0	0	0	0	0	0	0	0	0	0	0	0	0	0	0	0	0	0
Amazonia	Pterygota_amazonica	0	0	0	0	0	0	0	0	0	0	0	0	0	0	0	0	0	0	0	0	0	0	0	0	0	0	0	0	0	0	0
Amazonia	Raphia_taedigera	1	0	1	0	0	0	0	0	0	0	0	0	0	0	0	0	0	0	0	0	0	0	0	0	0	0	0	0	0	0	0
Amazonia	Tapirira_bethanniana	0	0	0	0	0	0	0	0	0	0	0	0	0	0	0	0	0	0	0	0	0	0	0	0	0	0	0	0	0	0	0
Amazonia	Terminalia_corrugata	0	0	0	0	0	0	0	0	0	0	0	0	0	0	0	0	0	0	0	0	0	0	0	0	0	0	0	0	0	0	0
Amazonia	Trichilia_laxipaniculata	0	0	0	0	0	0	0	0	0	0	0	0	0	0	0	0	0	0	0	0	0	0	0	0	0	0	0	0	0	0	0
Amazonia	Zygia_inundata	1	0	0	0	0	0	0	0	0	0	0	0	0	0	0	0	0	0	0	0	0	0	0	0	0	0	0	0	0	0	0
Amazonia	Aldina_kunhardtiana	1	0	0	0	0	0	0	0	0	0	0	0	0	0	0	0	0	0	0	0	0	0	0	0	0	0	0	0	0	0	0
Amazonia	Aniba_kappleri	0	0	0	0	0	0	0	0	0	0	0	0	0	0	0	0	0	0	0	0	0	0	0	0	0	0	0	0	0	0	0
Amazonia	Annona_tenuipes	0	0	0	0	0	0	0	0	0	0	0	0	0	0	0	0	0	0	0	0	0	0	0	0	0	0	0	0	0	0	0
Amazonia	Connarus_erianthus	0	0	0	0	0	0	0	0	0	0	0	0	0	0	0	0	0	0	0	0	0	0	0	0	0	0	0	0	0	0	0
Amazonia	Couepia_ulei	0	0	0	0	0	0	0	0	0	0	0	0	0	0	0	0	0	0	0	0	0	0	0	0	0	0	0	0	0	0	0
Amazonia	Coutarea_hexandra	0	0	2	1	0	0	0	0	0	0	0	0	0	0	0	0	0	0	0	0	0	0	0	0	0	0	0	0	0	0	0
Amazonia	Cupania_hirsuta	0	0	0	0	0	0	0	0	0	0	0	0	0	0	0	0	0	0	0	0	0	0	0	0	0	0	0	0	0	0	0
Amazonia	Duroia_petiolaris	0	0	0	0	0	0	0	0	0	0	0	0	0	0	0	0	0	0	0	0	0	0	0	0	0	0	0	0	0	0	0
Amazonia	Eschweilera_carinata	0	0	0	0	0	0	0	0	0	0	0	0	0	0	0	0	0	0	0	0	0	0	0	0	0	0	0	0	0	0	0
Amazonia	Eugenia_schunkei	0	0	0	0	0	0	0	0	0	0	0	0	0	0	0	0	0	0	0	0	0	0	0	0	0	0	0	0	0	0	0
Amazonia	Inga_obtusata	0	0	0	0	0	0	0	0	0	0	0	0	0	0	0	0	0	0	0	0	0	0	0	0	0	0	0	0	0	0	0
Amazonia	Lacmellea_edulis	0	0	0	0	0	0	0	0	0	0	0	0	0	0	0	0	0	0	0	0	0	0	0	0	0	0	0	0	0	0	0
Amazonia	Ouratea_melinonii	0	0	0	0	0	0	0	0	0	0	0	0	0	0	0	0	0	0	0	0	0	0	0	0	0	0	0	0	0	0	0
Amazonia	Qualea_labouriauana	0	0	0	0	0	0	0	0	0	0	0	0	0	0	0	0	0	0	0	0	0	0	0	0	0	0	0	0	0	0	0
Amazonia	Tabebuia_stenocalyx	2	0	0	0	0	0	0	0	0	0	0	0	0	0	0	0	0	0	0	0	0	0	0	0	0	0	0	0	0	0	0
Amazonia	Tachigali_amplifolia	0	0	0	0	0	0	0	0	0	0	0	0	0	0	0	0	0	0	0	0	0	0	0	0	0	0	0	0	0	0	0
Amazonia	Tapirira_retusa	0	0	0	0	0	0	0	0	0	0	0	0	0	0	0	0	0	0	0	0	0	0	0	0	0	0	0	0	0	0	0
Amazonia	Xylopia_micans	0	0	0	0	0	0	0	0	0	0	0	0	0	0	0	0	0	0	0	0	0	0	0	0	0	0	0	0	0	0	0
Amazonia	Allophylus_punctatus	0	0	0	0	0	0	0	0	0	0	0	0	0	0	0	0	0	0	0	0	0	0	0	0	0	0	0	0	0	0	0
Amazonia	Cordiera_hadrantha	1	0	0	0	0	0	0	0	0	0	0	0	0	0	0	0	0	0	0	0	0	0	0	0	0	0	0	0	0	0	0
Amazonia	Duguetia_odorata	0	0	0	0	0	0	0	0	0	0	0	0	0	0	0	0	0	0	0	0	0	0	0	0	0	0	0	0	0	0	0
Amazonia	Endlicheria_krukovii	0	0	0	0	0	0	0	0	0	0	0	0	0	0	0	0	0	0	0	0	0	0	0	0	0	0	0	0	0	0	0
Amazonia	Endlicheria_ruforamula	0	0	0	0	0	0	0	0	0	0	0	0	0	0	0	0	0	0	0	0	0	0	0	0	0	0	0	0	0	0	0
Amazonia	Ephedranthus_guianensis	0	0	0	0	0	0	0	0	0	0	0	0	0	0	0	0	0	0	0	0	0	0	0	0	0	0	0	0	0	0	0
Amazonia	Eschweilera_potaroensis	3	0	0	0	0	0	0	0	0	0	0	0	0	0	0	0	0	0	0	0	0	0	0	0	0	0	0	0	0	0	0
Amazonia	Grias_peruviana	1	0	0	0	0	0	0	0	0	0	0	0	0	0	0	0	0	0	0	0	0	0	0	0	0	0	0	0	0	0	0
Amazonia	Homalolepis_paraensis	0	0	0	0	0	0	0	0	0	0	0	0	0	0	0	0	0	0	0	0	0	0	0	0	0	0	0	0	0	0	0
Amazonia	Hymenaea_reticulata	0	0	0	0	0	0	0	0	0	0	0	0	0	0	0	0	0	0	0	0	0	0	0	0	0	0	0	0	0	0	0
Amazonia	Lacistema_pubescens	0	0	0	0	0	0	0	0	0	0	0	0	0	0	0	0	0	0	0	0	0	0	0	0	0	0	0	0	0	0	0
Amazonia	Lecythis_barnebyi	0	0	0	0	0	0	0	0	0	0	0	0	0	0	0	0	0	0	0	0	0	0	0	0	0	0	0	0	0	0	0
Amazonia	Macrolobium_brevense	0	0	0	0	0	0	0	0	0	0	0	0	0	0	0	0	0	0	0	0	0	0	0	0	0	0	0	0	0	0	0
Amazonia	Micropholis_sanctae.rosae	0	0	0	0	0	0	0	0	0	0	0	0	0	0	0	0	0	0	0	0	0	0	0	0	0	0	0	0	0	0	0
Amazonia	Myrcia_caudata	0	2	1	0	0	0	0	0	0	0	0	0	0	0	0	0	0	0	0	0	0	0	0	0	0	0	0	0	0	0	0
Amazonia	Parahancornia_peruviana	0	0	0	0	0	0	0	0	0	0	0	0	0	0	0	0	0	0	0	0	0	0	0	0	0	0	0	0	0	0	0
Amazonia	Pouteria_benai	0	0	0	0	0	0	0	0	0	0	0	0	0	0	0	0	0	0	0	0	0	0	0	0	0	0	0	0	0	0	0
Amazonia	Prunus_debilis	0	0	0	0	0	0	0	0	0	0	0	0	0	0	0	0	0	0	0	0	0	0	0	0	0	0	0	0	0	0	0
Amazonia	Senegalia_multipinnata	0	0	0	0	0	0	0	0	0	0	0	0	0	0	0	0	0	0	0	0	0	0	0	0	0	0	0	0	0	0	0
Amazonia	Swartzia_leblondii	0	0	0	0	0	0	0	0	0	0	0	0	0	0	0	0	0	0	0	0	0	0	0	0	0	0	0	0	0	0	0
Amazonia	Toulicia_reticulata	0	0	0	0	0	0	0	0	0	0	0	0	0	0	0	0	0	0	0	0	0	0	0	0	0	0	0	0	0	0	0
Amazonia	Trattinnickia_aspera	0	0	0	0	0	0	0	0	0	0	0	0	0	0	0	0	0	0	0	0	0	0	0	0	0	0	0	0	0	0	0
Amazonia	Trattinnickia_peruviana	0	0	0	0	0	0	0	0	0	0	0	0	0	0	0	0	0	0	0	0	0	0	0	0	0	0	0	0	0	0	0
Amazonia	Vochysia_cayennensis	1	2	2	1	0	0	0	0	0	0	0	0	0	0	0	0	0	0	0	0	0	0	0	0	0	0	0	0	0	0	0
Amazonia	Acrocomia_aculeata	0	0	0	0	0	0	0	0	0	0	0	0	0	0	0	0	0	0	0	0	0	0	0	0	0	0	0	0	0	0	0
Amazonia	Calliandra_trinervia	0	0	0	0	0	0	0	0	0	0	0	0	0	0	0	0	0	0	0	0	0	0	0	0	0	0	0	0	0	0	0
Amazonia	Ceiba_chodatii	0	0	0	0	0	0	0	0	0	0	0	0	0	0	0	0	0	0	0	0	0	0	0	0	0	0	0	0	0	0	0
Amazonia	Coccoloba_coronata	0	0	0	0	0	0	0	0	0	0	0	0	0	0	0	0	0	0	0	0	0	0	0	0	0	0	0	0	0	0	0
Amazonia	Cordia_sellowiana	0	0	0	0	0	0	0	0	0	0	0	0	0	0	0	0	0	0	0	0	0	0	0	0	0	0	0	0	0	0	0
Amazonia	Dimorphandra_parviflora	0	0	0	0	0	0	0	0	0	0	0	0	0	0	0	0	0	0	0	0	0	0	0	0	0	0	0	0	0	0	0
Amazonia	Eugenia_citrifolia	0	0	0	0	0	0	0	0	0	0	0	0	0	0	0	0	0	0	0	0	0	0	0	0	0	0	0	0	0	0	0
Amazonia	Eugenia_lambertiana	0	0	0	0	0	0	0	0	0	0	0	0	0	0	0	0	0	0	0	0	0	0	0	0	0	0	0	0	0	0	0
Amazonia	Faramea_paniculata	0	5	2	0	0	0	0	0	0	0	0	0	0	0	0	0	0	0	0	0	0	0	0	0	0	0	0	0	0	0	0
Amazonia	Geissanthus_ambigua	0	0	0	0	0	0	0	0	0	0	0	0	0	0	0	0	0	0	0	0	0	0	0	0	0	0	0	0	0	0	0
Amazonia	Guarea_glabra	0	0	0	0	0	0	0	0	0	0	0	0	0	0	0	0	0	0	0	0	0	0	0	0	0	0	0	0	0	0	0
Amazonia	Jacaranda_glabra	0	0	0	0	0	0	0	0	0	0	0	0	0	0	0	0	0	0	0	0	0	0	0	0	0	0	0	0	0	0	0
Amazonia	Miconia_nervosa	1	1	0	0	0	0	0	0	0	0	0	0	0	0	0	0	0	0	0	0	0	0	0	0	0	0	0	0	0	0	0
Amazonia	Nectandra_lineata	0	0	0	0	0	0	0	0	0	0	0	0	0	0	0	0	0	0	0	0	0	0	0	0	0	0	0	0	0	0	0
Amazonia	Nectandra_paucinervia	0	0	0	0	0	0	0	0	0	0	0	0	0	0	0	0	0	0	0	0	0	0	0	0	0	0	0	0	0	0	0
Amazonia	Ocotea_ceanothifolia	0	0	0	0	0	0	0	0	0	0	0	0	0	0	0	0	0	0	0	0	0	0	0	0	0	0	0	0	0	0	0
Amazonia	Oxandra_krukoffii	0	0	0	0	0	0	0	0	0	0	0	0	0	0	0	0	0	0	0	0	0	0	0	0	0	0	0	0	0	0	0
Amazonia	Pleradenophora_membranifolia	0	0	0	0	0	0	0	0	0	0	0	0	0	0	0	0	0	0	0	0	0	0	0	0	0	0	0	0	0	0	0
Amazonia	Pouteria_rodriguesiana	0	0	0	0	0	0	0	0	0	0	0	0	0	0	0	0	0	0	0	0	0	0	0	0	0	0	0	0	0	0	0
Amazonia	Protium_surinamense	0	0	0	0	0	0	0	0	0	0	0	0	0	0	0	0	0	0	0	0	0	0	0	0	0	0	0	0	0	0	0
Amazonia	Pterodon_pubescens	1	0	0	0	0	0	0	0	0	0	0	0	0	0	0	0	0	0	0	0	0	0	0	0	0	0	0	0	0	0	0
Amazonia	Siparuna_pachyantha	0	0	0	0	0	0	0	0	0	0	0	0	0	0	0	0	0	0	0	0	0	0	0	0	0	0	0	0	0	0	0
Amazonia	Talisia_praealta	0	0	0	0	0	0	0	0	0	0	0	0	0	0	0	0	0	0	0	0	0	0	0	0	0	0	0	0	0	0	0
Amazonia	Tetrorchidium_macrophyllum	0	0	0	0	0	0	0	0	0	0	0	0	0	0	0	0	0	0	0	0	0	0	0	0	0	0	0	0	0	0	0
Amazonia	Vantanea_macrocarpa	0	0	0	0	0	0	0	0	0	0	0	0	0	0	0	0	0	0	0	0	0	0	0	0	0	0	0	0	0	0	0
Amazonia	Xylopia_crinita	0	0	0	0	0	0	0	0	0	0	0	0	0	0	0	0	0	0	0	0	0	0	0	0	0	0	0	0	0	0	0
Amazonia	Chimarrhis_hookeri	0	0	0	0	0	0	0	0	0	0	0	0	0	0	0	0	0	0	0	0	0	0	0	0	0	0	0	0	0	0	0
Amazonia	Endlicheria_anomala	0	0	0	0	0	0	0	0	0	0	0	0	0	0	0	0	0	0	0	0	0	0	0	0	0	0	0	0	0	0	0
Amazonia	Guatteria_villosissima	0	0	0	0	0	0	0	0	0	0	0	0	0	0	0	0	0	0	0	0	0	0	0	0	0	0	0	0	0	0	0
Amazonia	Lecointea_peruviana	0	0	0	0	0	0	0	0	0	0	0	0	0	0	0	0	0	0	0	0	0	0	0	0	0	0	0	0	0	0	0
Amazonia	Licania_stricta	2	0	0	0	0	0	0	0	0	0	0	0	0	0	0	0	0	0	0	0	0	0	0	0	0	0	0	0	0	0	0
Amazonia	Malmea_dielsiana	0	0	0	0	0	0	0	0	0	0	0	0	0	0	0	0	0	0	0	0	0	0	0	0	0	0	0	0	0	0	0
Amazonia	Miconia_crassinervia	0	0	0	0	0	0	0	0	0	0	0	0	0	0	0	0	0	0	0	0	0	0	0	0	0	0	0	0	0	0	0
Amazonia	Miconia_dichrophylla	0	0	0	0	0	0	0	0	0	0	0	0	0	0	0	0	0	0	0	0	0	0	0	0	0	0	0	0	0	0	0
Amazonia	Miconia_trinervia	0	0	0	0	0	0	0	0	0	0	0	0	0	0	0	0	0	0	0	0	0	0	0	0	0	0	0	0	0	0	0
Amazonia	Myrcia_densiflora	2	0	0	0	0	0	0	0	0	0	0	0	0	0	0	0	0	0	0	0	0	0	0	0	0	0	0	0	0	0	0
Amazonia	Myrcia_neoschomburgkiana	0	0	0	0	0	0	0	0	0	0	0	0	0	0	0	0	0	0	0	0	0	0	0	0	0	0	0	0	0	0	0
Amazonia	Parinari_parilis	0	0	0	0	0	0	0	0	0	0	0	0	0	0	0	0	0	0	0	0	0	0	0	0	0	0	0	0	0	0	0
Amazonia	Tovomita_caloneura	1	0	0	0	0	0	0	0	0	0	0	0	0	0	0	0	0	0	0	0	0	0	0	0	0	0	0	0	0	0	0
Amazonia	Trema_micrantha	0	0	0	0	0	0	0	0	0	0	0	0	0	0	0	0	0	0	0	0	0	0	0	0	0	0	0	0	0	0	0
Amazonia	Vochysia_maxima	0	0	0	0	0	0	0	0	0	0	0	0	0	0	0	0	0	0	0	0	0	0	0	0	0	0	0	0	0	0	0
Amazonia	Zanthoxylum_ekmanii	0	0	0	0	0	0	0	0	0	0	0	0	0	0	0	0	0	0	0	0	0	0	0	0	0	0	0	0	0	0	0
Amazonia	Achatocarpus_praecox	0	0	0	0	0	0	0	0	0	0	0	0	0	0	0	0	0	0	0	0	0	0	0	0	0	0	0	0	0	0	0
Amazonia	Aniba_cylindriflora	0	0	0	0	0	0	0	0	0	0	0	0	0	0	0	0	0	0	0	0	0	0	0	0	0	0	0	0	0	0	0
Amazonia	Casearia_zizyphoides	0	0	0	0	0	0	0	0	0	0	0	0	0	0	0	0	0	0	0	0	0	0	0	0	0	0	0	0	0	0	0
Amazonia	Couratari_macrosperma	0	0	0	0	0	0	0	0	0	0	0	0	0	0	0	0	0	0	0	0	0	0	0	0	0	0	0	0	0	0	0
Amazonia	Cupania_diphylla	0	1	0	0	0	0	0	0	0	0	0	0	0	0	0	0	0	0	0	0	0	0	0	0	0	0	0	0	0	0	0
Amazonia	Cupania_rubiginosa	0	0	0	0	0	0	0	0	0	0	0	0	0	0	0	0	0	0	0	0	0	0	0	0	0	0	0	0	0	0	0
Amazonia	Duroia_hirsuta	0	0	0	0	0	0	0	0	0	0	0	0	0	0	0	0	0	0	0	0	0	0	0	0	0	0	0	0	0	0	0
Amazonia	Eugenia_tetramera	0	0	0	0	0	0	0	0	0	0	0	0	0	0	0	0	0	0	0	0	0	0	0	0	0	0	0	0	0	0	0
Amazonia	Ficus_pertusa	0	0	0	0	0	0	0	0	0	0	0	0	0	0	0	0	0	0	0	0	0	0	0	0	0	0	0	0	0	0	0
Amazonia	Gustavia_poeppigiana	1	1	0	0	0	0	0	0	0	0	0	0	0	0	0	0	0	0	0	0	0	0	0	0	0	0	0	0	0	0	0
Amazonia	Hymenolobium_sericeum	0	0	0	0	0	0	0	0	0	0	0	0	0	0	0	0	0	0	0	0	0	0	0	0	0	0	0	0	0	0	0
Amazonia	Ilex_martiniana	0	0	0	0	0	0	0	0	0	0	0	0	0	0	0	0	0	0	0	0	0	0	0	0	0	0	0	0	0	0	0
Amazonia	Inga_nouragensis	0	0	0	0	0	0	0	0	0	0	0	0	0	0	0	0	0	0	0	0	0	0	0	0	0	0	0	0	0	0	0
Amazonia	Isertia_hypoleuca	0	0	0	0	0	0	0	0	0	0	0	0	0	0	0	0	0	0	0	0	0	0	0	0	0	0	0	0	0	0	0
Amazonia	Leptobalanus_gardneri	0	0	0	0	0	0	0	0	0	0	0	0	0	0	0	0	0	0	0	0	0	0	0	0	0	0	0	0	0	0	0
Amazonia	Licania_gracilipes	0	0	0	0	0	0	0	0	0	0	0	0	0	0	0	0	0	0	0	0	0	0	0	0	0	0	0	0	0	0	0
Amazonia	Miconia_ceramicarpa	1	0	0	0	0	0	0	0	0	0	0	0	0	0	0	0	0	0	0	0	0	0	0	0	0	0	0	0	0	0	0
Amazonia	Miconia_holosericea	0	0	0	0	0	0	0	0	0	0	0	0	0	0	0	0	0	0	0	0	0	0	0	0	0	0	0	0	0	0	0
Amazonia	Micropholis_brochidodroma	0	0	0	0	0	0	0	0	0	0	0	0	0	0	0	0	0	0	0	0	0	0	0	0	0	0	0	0	0	0	0
Amazonia	Monteverdia_ficiformis	0	0	0	0	0	0	0	0	0	0	0	0	0	0	0	0	0	0	0	0	0	0	0	0	0	0	0	0	0	0	0
Amazonia	Nectandra_reticulata	0	0	0	0	0	0	0	0	0	0	0	0	0	0	0	0	0	0	0	0	0	0	0	0	0	0	0	0	0	0	0
Amazonia	Pouteria_franciscana	0	0	0	0	0	0	0	0	0	0	0	0	0	0	0	0	0	0	0	0	0	0	0	0	0	0	0	0	0	0	0
Amazonia	Pouteria_stylifera	0	0	0	0	0	0	0	0	0	0	0	0	0	0	0	0	0	0	0	0	0	0	0	0	0	0	0	0	0	0	0
Amazonia	Tabernaemontana_flavicans	0	2	1	0	0	0	0	0	0	0	0	0	0	0	0	0	0	0	0	0	0	0	0	0	0	0	0	0	0	0	0
Amazonia	Triplaris_setosa	0	0	0	0	0	0	0	0	0	0	0	0	0	0	0	0	0	0	0	0	0	0	0	0	0	0	0	0	0	0	0
Amazonia	Zanthoxylum_riedelianum	0	0	0	0	0	0	0	0	0	0	0	0	0	0	0	0	0	0	0	0	0	0	0	0	0	0	0	0	0	0	0
Amazonia	Allophylus_divaricatus	0	0	0	0	0	0	0	0	0	0	0	0	0	0	0	0	0	0	0	0	0	0	0	0	0	0	0	0	0	0	0
Amazonia	Dipteryx_polyphylla	0	0	0	0	0	0	0	0	0	0	0	0	0	0	0	0	0	0	0	0	0	0	0	0	0	0	0	0	0	0	0
Amazonia	Elaeoluma_schomburgkiana	0	0	0	0	0	0	0	0	0	0	0	0	0	0	0	0	0	0	0	0	0	0	0	0	0	0	0	0	0	0	0
Amazonia	Endlicheria_canescens	0	0	0	0	0	0	0	0	0	0	0	0	0	0	0	0	0	0	0	0	0	0	0	0	0	0	0	0	0	0	0
Amazonia	Eperua_schomburgkiana	1	0	0	0	0	0	0	0	0	0	0	0	0	0	0	0	0	0	0	0	0	0	0	0	0	0	0	0	0	0	0
Amazonia	Ferdinandusa_loretensis	0	0	0	0	0	0	0	0	0	0	0	0	0	0	0	0	0	0	0	0	0	0	0	0	0	0	0	0	0	0	0
Amazonia	Ficus_nymphaeifolia	0	0	0	0	0	0	0	0	0	0	0	0	0	0	0	0	0	0	0	0	0	0	0	0	0	0	0	0	0	0	0
Amazonia	Ficus_paraensis	0	0	0	0	0	0	0	0	0	0	0	0	0	0	0	0	0	0	0	0	0	0	0	0	0	0	0	0	0	0	0
Amazonia	Hymenopus_laevigatus	0	0	0	0	0	0	0	0	0	0	0	0	0	0	0	0	0	0	0	0	0	0	0	0	0	0	0	0	0	0	0
Amazonia	Macoubea_sprucei	0	0	0	0	0	0	0	0	0	0	0	0	0	0	0	0	0	0	0	0	0	0	0	0	0	0	0	0	0	0	0
Amazonia	Mouriri_myrtifolia	0	0	0	0	0	0	0	0	0	0	0	0	0	0	0	0	0	0	0	0	0	0	0	0	0	0	0	0	0	0	0
Amazonia	Neea_hermaphrodita	0	0	0	0	0	0	0	0	0	0	0	0	0	0	0	0	0	0	0	0	0	0	0	0	0	0	0	0	0	0	0
Amazonia	Neea_verticillata	0	0	0	0	0	0	0	0	0	0	0	0	0	0	0	0	0	0	0	0	0	0	0	0	0	0	0	0	0	0	0
Amazonia	Ormosia_costulata	0	0	0	0	0	0	0	0	0	0	0	0	0	0	0	0	0	0	0	0	0	0	0	0	0	0	0	0	0	0	0
Amazonia	Ruizterania_cassiquiarensis	0	0	0	0	0	0	0	0	0	0	0	0	0	0	0	0	0	0	0	0	0	0	0	0	0	0	0	0	0	0	0
Amazonia	Sorocea_duckei	0	0	0	0	0	0	0	0	0	0	0	0	0	0	0	0	0	0	0	0	0	0	0	0	0	0	0	0	0	0	0
Amazonia	Stryphnodendron_racemiferum	0	0	0	0	0	0	0	0	0	0	0	0	0	0	0	0	0	0	0	0	0	0	0	0	0	0	0	0	0	0	0
Amazonia	Swietenia_macrophylla	0	0	0	0	0	0	0	0	0	0	0	0	0	0	0	0	0	0	0	0	0	0	0	0	0	0	0	0	0	0	0
Amazonia	Zanthoxylum_compactum	0	0	0	0	0	0	0	0	0	0	0	0	0	0	0	0	0	0	0	0	0	0	0	0	0	0	0	0	0	0	0
Amazonia	Aspidosperma_fendleri	1	0	0	0	0	0	0	0	0	0	0	0	0	0	0	0	0	0	0	0	0	0	0	0	0	0	0	0	0	0	0
Amazonia	Cordia_sericicalyx	0	0	0	0	0	0	0	0	0	0	0	0	0	0	0	0	0	0	0	0	0	0	0	0	0	0	0	0	0	0	0
Amazonia	Cordiera_myrciifolia	0	0	0	0	0	0	0	0	0	0	0	0	0	0	0	0	0	0	0	0	0	0	0	0	0	0	0	0	0	0	0
Amazonia	Couepia_macrophylla	0	0	0	0	0	0	0	0	0	0	0	0	0	0	0	0	0	0	0	0	0	0	0	0	0	0	0	0	0	0	0
Amazonia	Duroia_prancei	0	1	0	0	0	0	0	0	0	0	0	0	0	0	0	0	0	0	0	0	0	0	0	0	0	0	0	0	0	0	0
Amazonia	Endlicheria_sericea	0	0	0	0	0	0	0	0	0	0	0	0	0	0	0	0	0	0	0	0	0	0	0	0	0	0	0	0	0	0	0
Amazonia	Endlicheria_williamsii	0	0	0	0	0	0	0	0	0	0	0	0	0	0	0	0	0	0	0	0	0	0	0	0	0	0	0	0	0	0	0
Amazonia	Manilkara_cavalcantei	0	0	0	0	0	0	0	0	0	0	0	0	0	0	0	0	0	0	0	0	0	0	0	0	0	0	0	0	0	0	0
Amazonia	Miconia_bubalina	0	0	0	0	0	0	0	0	0	0	0	0	0	0	0	0	0	0	0	0	0	0	0	0	0	0	0	0	0	0	0
Amazonia	Miconia_napoana	0	0	0	0	0	0	0	0	0	0	0	0	0	0	0	0	0	0	0	0	0	0	0	0	0	0	0	0	0	0	0
Amazonia	Mouriri_nervosa	0	0	0	0	0	0	0	0	0	0	0	0	0	0	0	0	0	0	0	0	0	0	0	0	0	0	0	0	0	0	0
Amazonia	Myrcia_decorticans	0	0	0	0	0	0	0	0	0	0	0	0	0	0	0	0	0	0	0	0	0	0	0	0	0	0	0	0	0	0	0
Amazonia	Naucleopsis_herrerensis	0	0	0	0	0	0	0	0	0	0	0	0	0	0	0	0	0	0	0	0	0	0	0	0	0	0	0	0	0	0	0
Amazonia	Neea_amplifolia	1	0	0	0	0	0	0	0	0	0	0	0	0	0	0	0	0	0	0	0	0	0	0	0	0	0	0	0	0	0	0
Amazonia	Pleurothyrium_trianae	0	0	0	0	0	0	0	0	0	0	0	0	0	0	0	0	0	0	0	0	0	0	0	0	0	0	0	0	0	0	0
Amazonia	Qualea_dinizii	0	0	0	0	0	0	0	0	0	0	0	0	0	0	0	0	0	0	0	0	0	0	0	0	0	0	0	0	0	0	0
Amazonia	Qualea_grandiflora	0	0	0	0	0	0	0	0	0	0	0	0	0	0	0	0	0	0	0	0	0	0	0	0	0	0	0	0	0	0	0
Amazonia	Rinorea_falcata	0	0	0	0	0	0	0	0	0	0	0	0	0	0	0	0	0	0	0	0	0	0	0	0	0	0	0	0	0	0	0
Amazonia	Roupala_obtusata	0	0	0	0	0	0	0	0	0	0	0	0	0	0	0	0	0	0	0	0	0	0	0	0	0	0	0	0	0	0	0
Amazonia	Swartzia_flaemingii	0	0	0	0	0	0	0	0	0	0	0	0	0	0	0	0	0	0	0	0	0	0	0	0	0	0	0	0	0	0	0
Amazonia	Theobroma_grandiflorum	0	0	0	0	0	0	0	0	0	0	0	0	0	0	0	0	0	0	0	0	0	0	0	0	0	0	0	0	0	0	0
Amazonia	Vismia_baccifera	0	0	0	0	0	0	0	0	0	0	0	0	0	0	0	0	0	0	0	0	0	0	0	0	0	0	0	0	0	0	0
Amazonia	Vochysia_grandis	0	0	0	0	0	0	0	0	0	0	0	0	0	0	0	0	0	0	0	0	0	0	0	0	0	0	0	0	0	0	0
Amazonia	Vochysia_mapirensis	1	0	0	0	0	0	0	0	0	0	0	0	0	0	0	0	0	0	0	0	0	0	0	0	0	0	0	0	0	0	0
Amazonia	Calliandra_laxa	2	0	1	1	0	0	0	0	0	0	0	0	0	0	0	0	0	0	0	0	0	0	0	0	0	0	0	0	0	0	0
Amazonia	Caraipa_tereticaulis	1	2	1	0	0	0	0	0	0	0	0	0	0	0	0	0	0	0	0	0	0	0	0	0	0	0	0	0	0	0	0
Amazonia	Citronella_incarum	0	0	0	0	0	0	0	0	0	0	0	0	0	0	0	0	0	0	0	0	0	0	0	0	0	0	0	0	0	0	0
Amazonia	Cordia_lutea	0	0	0	0	0	0	0	0	0	0	0	0	0	0	0	0	0	0	0	0	0	0	0	0	0	0	0	0	0	0	0
Amazonia	Cordia_toqueve	0	0	0	0	0	0	0	0	0	0	0	0	0	0	0	0	0	0	0	0	0	0	0	0	0	0	0	0	0	0	0
Amazonia	Couratari_tenuicarpa	0	0	0	0	0	0	0	0	0	0	0	0	0	0	0	0	0	0	0	0	0	0	0	0	0	0	0	0	0	0	0
Amazonia	Cupania_hispida	0	0	0	0	0	0	0	0	0	0	0	0	0	0	0	0	0	0	0	0	0	0	0	0	0	0	0	0	0	0	0
Amazonia	Duguetia_cauliflora	0	0	0	0	0	0	0	0	0	0	0	0	0	0	0	0	0	0	0	0	0	0	0	0	0	0	0	0	0	0	0
Amazonia	Duguetia_hadrantha	0	0	0	0	0	0	0	0	0	0	0	0	0	0	0	0	0	0	0	0	0	0	0	0	0	0	0	0	0	0	0
Amazonia	Guarea_ecuadoriensis	0	0	0	0	0	0	0	0	0	0	0	0	0	0	0	0	0	0	0	0	0	0	0	0	0	0	0	0	0	0	0
Amazonia	Licaria_crassifolia	0	0	0	0	0	0	0	0	0	0	0	0	0	0	0	0	0	0	0	0	0	0	0	0	0	0	0	0	0	0	0
Amazonia	Matisia_lomensis	0	0	0	0	0	0	0	0	0	0	0	0	0	0	0	0	0	0	0	0	0	0	0	0	0	0	0	0	0	0	0
Amazonia	Miconia_multispicata	0	0	0	0	0	0	0	0	0	0	0	0	0	0	0	0	0	0	0	0	0	0	0	0	0	0	0	0	0	0	0
Amazonia	Naucleopsis_pseudonaga	0	0	0	0	0	0	0	0	0	0	0	0	0	0	0	0	0	0	0	0	0	0	0	0	0	0	0	0	0	0	0
Amazonia	Pourouma_herrerensis	0	0	0	0	0	0	0	0	0	0	0	0	0	0	0	0	0	0	0	0	0	0	0	0	0	0	0	0	0	0	0
Amazonia	Quiina_integrifolia	0	0	0	0	0	0	0	0	0	0	0	0	0	0	0	0	0	0	0	0	0	0	0	0	0	0	0	0	0	0	0
Amazonia	Talisia_obovata	1	3	0	0	0	0	0	0	0	0	0	0	0	0	0	0	0	0	0	0	0	0	0	0	0	0	0	0	0	0	0
Amazonia	Ternstroemia_delicatula	0	0	0	0	0	0	0	0	0	0	0	0	0	0	0	0	0	0	0	0	0	0	0	0	0	0	0	0	0	0	0
Amazonia	Toulicia_elliptica	0	0	0	0	0	0	0	0	0	0	0	0	0	0	0	0	0	0	0	0	0	0	0	0	0	0	0	0	0	0	0
Amazonia	Tovomita_gazelii	0	0	0	0	0	0	0	0	0	0	0	0	0	0	0	0	0	0	0	0	0	0	0	0	0	0	0	0	0	0	0
Amazonia	Albizia_niopoides	0	0	0	0	0	0	0	0	0	0	0	0	0	0	0	0	0	0	0	0	0	0	0	0	0	0	0	0	0	0	0
Amazonia	Annona_montana	0	0	0	0	0	0	0	0	0	0	0	0	0	0	0	0	0	0	0	0	0	0	0	0	0	0	0	0	0	0	0
Amazonia	Annona_neoinsignis	0	0	0	0	0	0	0	0	0	0	0	0	0	0	0	0	0	0	0	0	0	0	0	0	0	0	0	0	0	0	0
Amazonia	Bunchosia_argentea	0	0	0	0	0	0	0	0	0	0	0	0	0	0	0	0	0	0	0	0	0	0	0	0	0	0	0	0	0	0	0
Amazonia	Caryodaphnopsis_fosteri	0	0	0	0	0	0	0	0	0	0	0	0	0	0	0	0	0	0	0	0	0	0	0	0	0	0	0	0	0	0	0
Amazonia	Conceveiba_tristigmata	3	0	0	0	0	0	0	0	0	0	0	0	0	0	0	0	0	0	0	0	0	0	0	0	0	0	0	0	0	0	0
Amazonia	Diclinanona_calycina	0	0	0	0	0	0	0	0	0	0	0	0	0	0	0	0	0	0	0	0	0	0	0	0	0	0	0	0	0	0	0
Amazonia	Diospyros_cavalcantei	0	0	0	0	0	0	0	0	0	0	0	0	0	0	0	0	0	0	0	0	0	0	0	0	0	0	0	0	0	0	0
Amazonia	Duroia_genipoides	0	0	0	0	0	0	0	0	0	0	0	0	0	0	0	0	0	0	0	0	0	0	0	0	0	0	0	0	0	0	0
Amazonia	Dussia_discolor	0	0	0	0	0	0	0	0	0	0	0	0	0	0	0	0	0	0	0	0	0	0	0	0	0	0	0	0	0	0	0
Amazonia	Elizabetha_princeps	0	0	0	0	0	0	0	0	0	0	0	0	0	0	0	0	0	0	0	0	0	0	0	0	0	0	0	0	0	0	0
Amazonia	Ficus_killipii	0	0	0	0	0	0	0	0	0	0	0	0	0	0	0	0	0	0	0	0	0	0	0	0	0	0	0	0	0	0	0
Amazonia	Guarea_subsessilifolia	0	0	0	0	0	0	0	0	0	0	0	0	0	0	0	0	0	0	0	0	0	0	0	0	0	0	0	0	0	0	0
Amazonia	Inga_acuminata	0	0	0	0	0	0	0	0	0	0	0	0	0	0	0	0	0	0	0	0	0	0	0	0	0	0	0	0	0	0	0
Amazonia	Inga_microcoma	0	0	0	0	0	0	0	0	0	0	0	0	0	0	0	0	0	0	0	0	0	0	0	0	0	0	0	0	0	0	0
Amazonia	Kutchubaea_sericantha	0	0	0	0	0	0	0	0	0	0	0	0	0	0	0	0	0	0	0	0	0	0	0	0	0	0	0	0	0	0	0
Amazonia	Leptobalanus_sclerophyllus	0	0	0	0	0	0	0	0	0	0	0	0	0	0	0	0	0	0	0	0	0	0	0	0	0	0	0	0	0	0	0
Amazonia	Micropholis_longipedicellata	0	0	0	0	0	0	0	0	0	0	0	0	0	0	0	0	0	0	0	0	0	0	0	0	0	0	0	0	0	0	0
Amazonia	Monteverdia_oblongata	0	0	0	0	0	0	0	0	0	0	0	0	0	0	0	0	0	0	0	0	0	0	0	0	0	0	0	0	0	0	0
Amazonia	Myrcia_platyclada	2	3	0	0	0	0	0	0	0	0	0	0	0	0	0	0	0	0	0	0	0	0	0	0	0	0	0	0	0	0	0
Amazonia	Nectandra_crassiloba	0	0	0	0	0	0	0	0	0	0	0	0	0	0	0	0	0	0	0	0	0	0	0	0	0	0	0	0	0	0	0
Amazonia	Ouratea_paraensis	0	0	0	0	0	0	0	0	0	0	0	0	0	0	0	0	0	0	0	0	0	0	0	0	0	0	0	0	0	0	0
Amazonia	Pachira_faroensis	3	1	0	0	0	0	0	0	0	0	0	0	0	0	0	0	0	0	0	0	0	0	0	0	0	0	0	0	0	0	0
Amazonia	Piptadenia_gonoacantha	1	0	0	0	0	0	0	0	0	0	0	0	0	0	0	0	0	0	0	0	0	0	0	0	0	0	0	0	0	0	0
Amazonia	Rinorea_macrocarpa	0	0	0	0	0	0	0	0	0	0	0	0	0	0	0	0	0	0	0	0	0	0	0	0	0	0	0	0	0	0	0
Amazonia	Tabernaemontana_angulata	0	0	0	0	0	0	0	0	0	0	0	0	0	0	0	0	0	0	0	0	0	0	0	0	0	0	0	0	0	0	0
Amazonia	Talisia_furfuracea	0	0	0	0	0	0	0	0	0	0	0	0	0	0	0	0	0	0	0	0	0	0	0	0	0	0	0	0	0	0	0
Amazonia	Trichanthera_gigantea	1	0	0	0	0	0	0	0	0	0	0	0	0	0	0	0	0	0	0	0	0	0	0	0	0	0	0	0	0	0	0
Amazonia	Trophis_caucana	0	0	0	0	0	0	0	0	0	0	0	0	0	0	0	0	0	0	0	0	0	0	0	0	0	0	0	0	0	0	0
Amazonia	Unonopsis_stipitata	0	0	0	0	0	0	0	0	0	0	0	0	0	0	0	0	0	0	0	0	0	0	0	0	0	0	0	0	0	0	0
Amazonia	Vochysia_floribunda	1	0	0	0	0	0	0	0	0	0	0	0	0	0	0	0	0	0	0	0	0	0	0	0	0	0	0	0	0	0	0
Amazonia	Beilschmiedia_pendula	0	0	0	0	0	0	0	0	0	0	0	0	0	0	0	0	0	0	0	0	0	0	0	0	0	0	0	0	0	0	0
Amazonia	Callisthene_fasciculata	0	0	0	0	0	0	0	0	0	0	0	0	0	0	0	0	0	0	0	0	0	0	0	0	0	0	0	0	0	0	0
Amazonia	Cespedesia_spathulata	0	0	0	0	0	0	0	0	0	0	0	0	0	0	0	0	0	0	0	0	0	0	0	0	0	0	0	0	0	0	0
Amazonia	Dipteryx_punctata	0	0	0	0	0	0	0	0	0	0	0	0	0	0	0	0	0	0	0	0	0	0	0	0	0	0	0	0	0	0	0
Amazonia	Duguetia_chrysea	0	0	0	0	0	0	0	0	0	0	0	0	0	0	0	0	0	0	0	0	0	0	0	0	0	0	0	0	0	0	0
Amazonia	Endlicheria_paniculata	0	0	0	0	0	0	0	0	0	0	0	0	0	0	0	0	0	0	0	0	0	0	0	0	0	0	0	0	0	0	0
Amazonia	Helicostylis_turbinata	0	0	0	0	0	0	0	0	0	0	0	0	0	0	0	0	0	0	0	0	0	0	0	0	0	0	0	0	0	0	0
Amazonia	Inga_suaveolens	0	0	0	0	0	0	0	0	0	0	0	0	0	0	0	0	0	0	0	0	0	0	0	0	0	0	0	0	0	0	0
Amazonia	Lacmellea_gracilis	0	0	0	0	0	0	0	0	0	0	0	0	0	0	0	0	0	0	0	0	0	0	0	0	0	0	0	0	0	0	0
Amazonia	Matisia_intricata	0	0	0	0	0	0	0	0	0	0	0	0	0	0	0	0	0	0	0	0	0	0	0	0	0	0	0	0	0	0	0
Amazonia	Mollinedia_killipii	0	0	0	0	0	0	0	0	0	0	0	0	0	0	0	0	0	0	0	0	0	0	0	0	0	0	0	0	0	0	0
Amazonia	Mouriri_sideroxylon	0	0	0	0	0	0	0	0	0	0	0	0	0	0	0	0	0	0	0	0	0	0	0	0	0	0	0	0	0	0	0
Amazonia	Myrcia_guianensis	0	0	0	0	0	0	0	0	0	0	0	0	0	0	0	0	0	0	0	0	0	0	0	0	0	0	0	0	0	0	0
Amazonia	Myrcia_sylvatica	0	0	0	0	0	0	0	0	0	0	0	0	0	0	0	0	0	0	0	0	0	0	0	0	0	0	0	0	0	0	0
Amazonia	Neea_ovalifolia	0	0	0	0	0	0	0	0	0	0	0	0	0	0	0	0	0	0	0	0	0	0	0	0	0	0	0	0	0	0	0
Amazonia	Ormosia_nobilis	0	0	0	0	0	0	0	0	0	0	0	0	0	0	0	0	0	0	0	0	0	0	0	0	0	0	0	0	0	0	0
Amazonia	Pentaplaris_huaoranica	0	0	0	0	0	0	0	0	0	0	0	0	0	0	0	0	0	0	0	0	0	0	0	0	0	0	0	0	0	0	0
Amazonia	Porocystis_toulicioides	0	0	0	0	0	0	0	0	0	0	0	0	0	0	0	0	0	0	0	0	0	0	0	0	0	0	0	0	0	0	0
Amazonia	Protium_cuneatum	0	0	0	0	0	0	0	0	0	0	0	0	0	0	0	0	0	0	0	0	0	0	0	0	0	0	0	0	0	0	0
Amazonia	Protium_elegans	3	2	0	0	0	0	0	0	0	0	0	0	0	0	0	0	0	0	0	0	0	0	0	0	0	0	0	0	0	0	0
Amazonia	Quararibea_bilobata	0	0	0	0	0	0	0	0	0	0	0	0	0	0	0	0	0	0	0	0	0	0	0	0	0	0	0	0	0	0	0
Amazonia	Rhabdodendron_macrophyllum	0	0	0	0	0	0	0	0	0	0	0	0	0	0	0	0	0	0	0	0	0	0	0	0	0	0	0	0	0	0	0
Amazonia	Sacoglottis_amazonica	0	0	0	0	0	0	0	0	0	0	0	0	0	0	0	0	0	0	0	0	0	0	0	0	0	0	0	0	0	0	0
Amazonia	Sorocea_sprucei	0	0	0	0	0	0	0	0	0	0	0	0	0	0	0	0	0	0	0	0	0	0	0	0	0	0	0	0	0	0	0
[truncated: 6,494 more rows]
