# Supplementary material for: Consistent patterns of common species across tropical tree communities
Source: Nature. 2024 Jan 10;625(7996):728–34. doi: 10.1038/s41586-023-06820-z (PMC10808064; doi:10.1038/s41586-023-06820-z)
Supplement: Supplementary file 4 — List of 1,119 candidate hyperdominant tree species across the pan-tropics. Rows represent species, ranked by abundance in the empirical sample. [file 41586_2023_6820_MOESM4_ESM.xlsx]

## Sheet: Sheet1
Continent	Species
Amazonia	Oenocarpus_bacaba
Amazonia	Eschweilera_coriacea
Amazonia	Iriartea_deltoidea
Amazonia	Pentaclethra_macroloba
Amazonia	Euterpe_oleracea
Amazonia	Astrocaryum_murumuru
Amazonia	Geissospermum_sericeum
Amazonia	Eperua_falcata
Amazonia	Euterpe_precatoria
Amazonia	Rinorea_racemosa
Amazonia	Rinorea_riana
Amazonia	Pseudolmedia_laevis
Amazonia	Oenocarpus_bataua
Amazonia	Protium_stevensonii
Amazonia	Hymenopus_heteromorphus
Amazonia	Rinorea_guianensis
Amazonia	Protium_hebetatum
Amazonia	Protium_apiculatum
Amazonia	Carapa_guianensis
Amazonia	Virola_michelii
Amazonia	Lecythis_idatimon
Amazonia	Socratea_exorrhiza
Amazonia	Protium_altissimum
Amazonia	Eschweilera_grandiflora
Amazonia	Guatteria_punctata
Amazonia	Pouteria_guianensis
Amazonia	Micropholis_guyanensis
Amazonia	Eschweilera_amazonica
Amazonia	Hevea_guianensis
Amazonia	Goupia_glabra
Amazonia	Mora_paraensis
Amazonia	Minquartia_guianensis
Amazonia	Virola_surinamensis
Amazonia	Protium_tenuifolium
Amazonia	Theobroma_subincanum
Amazonia	Aspidosperma_excelsum
Amazonia	Ecclinusa_guianensis
Amazonia	Gustavia_augusta
Amazonia	Inga_alba
Amazonia	Leptobalanus_apetalus
Amazonia	Hevea_brasiliensis
Amazonia	Candolleodendron_brachystachyum
Amazonia	Jacaranda_copaia
Amazonia	Virola_calophylla
Amazonia	Brosimum_guianense
Amazonia	Eschweilera_sagotiana
Amazonia	Symphonia_globulifera
Amazonia	Zygia_racemosa
Amazonia	Iryanthera_juruensis
Amazonia	Brosimum_lactescens
Amazonia	Otoba_parvifolia
Amazonia	Protium_paniculatum
Amazonia	Catostemma_fragrans
Amazonia	Brosimum_rubescens
Amazonia	Pouteria_reticulata
Amazonia	Pouteria_gongrijpii
Amazonia	Leonia_glycycarpa
Amazonia	Attalea_phalerata
Amazonia	Tapirira_guianensis
Amazonia	Attalea_speciosa
Amazonia	Eschweilera_parviflora
Amazonia	Pseudosenefeldera_inclinata
Amazonia	Cecropia_sciadophylla
Amazonia	Ruizterania_retusa
Amazonia	Sacoglottis_guianensis
Amazonia	Eschweilera_pedicellata
Amazonia	Manilkara_bidentata
Amazonia	Protium_sagotianum
Amazonia	Pouteria_caimito
Amazonia	Protium_spruceanum
Amazonia	Guarea_guidonia
Amazonia	Pourouma_guianensis
Amazonia	Protium_decandrum
Amazonia	Casearia_bicolor
Amazonia	Eperua_grandiflora
Amazonia	Dialium_guianense
Amazonia	Protium_amazonicum
Amazonia	Astrocaryum_sciophilum
Amazonia	Pseudolmedia_laevigata
Amazonia	Sterculia_pruriens
Amazonia	Helicostylis_tomentosa
Amazonia	Pterocarpus_officinalis
Amazonia	Theobroma_glaucum
Amazonia	Spondias_mombin
Amazonia	Attalea_maripa
Amazonia	Pourouma_minor
Amazonia	Leptobalanus_octandrus
Amazonia	Alexa_imperatricis
Amazonia	Astrocaryum_macrocalyx
Amazonia	Eschweilera_decolorans
Amazonia	Lecythis_corrugata
Amazonia	Quararibea_guianensis
Amazonia	Lecythis_persistens
Amazonia	Eschweilera_atropetiolata
Amazonia	Licania_alba
Amazonia	Spirotropis_longifolia
Amazonia	Theobroma_cacao
Amazonia	Gustavia_hexapetala
Amazonia	Theobroma_speciosum
Amazonia	Pouteria_krukovii
Amazonia	Bocageopsis_multiflora
Amazonia	Virola_elongata
Amazonia	Endopleura_uchi
Amazonia	Swartzia_polyphylla
Amazonia	Quararibea_wittii
Amazonia	Mora_excelsa
Amazonia	Iryanthera_sagotiana
Amazonia	Apeiba_glabra
Amazonia	Dicorynia_guianensis
Amazonia	Eschweilera_micrantha
Amazonia	Vouacapoua_americana
Amazonia	Chrysophyllum_sanguinolentum
Amazonia	Mauritia_flexuosa
Amazonia	Protium_trifoliolatum
Amazonia	Guarea_macrophylla
Amazonia	Pouteria_elegans
Amazonia	Amaioua_guianensis
Amazonia	Croton_matourensis
Amazonia	Micropholis_egensis
Amazonia	Siparuna_decipiens
Amazonia	Moquilea_aubletiana
Amazonia	Attalea_butyracea
Amazonia	Ocotea_leptobotra
Amazonia	Micropholis_venulosa
Amazonia	Protium_heptaphyllum
Amazonia	Aspidosperma_album
Amazonia	Licaria_chrysophylla
Amazonia	Croton_trombetensis
Amazonia	Inga_rubiginosa
Amazonia	Pouteria_erythrochrysa
Amazonia	Trichilia_micrantha
Amazonia	Celtis_schippii
Amazonia	Licania_micrantha
Amazonia	Pouteria_macrophylla
Amazonia	Chimarrhis_turbinata
Amazonia	Amphiodon_effusus
Amazonia	Licania_membranacea
Amazonia	Swartzia_recurva
Amazonia	Pouteria_filipes
Amazonia	Pourouma_mollis
Amazonia	Iryanthera_laevis
Amazonia	Pouteria_cladantha
Amazonia	Guarea_kunthiana
Amazonia	Metrodorea_flavida
Amazonia	Matisia_malacocalyx
Amazonia	Conceveiba_guianensis
Amazonia	Apeiba_petoumo
Amazonia	Lecythis_prancei
Amazonia	Xylopia_nitida
Amazonia	Eschweilera_bracteosa
Amazonia	Osteophloeum_platyspermum
Amazonia	Poraqueiba_guianensis
Amazonia	Pseudopiptadenia_suaveolens
Amazonia	Macrolobium_angustifolium
Amazonia	Pouteria_anomala
Amazonia	Inga_thibaudiana
Amazonia	Licania_canescens
Amazonia	Clathrotropis_macrocarpa
Amazonia	Virola_pavonis
Amazonia	Dicymbe_corymbosa
Amazonia	Dendrobangia_boliviana
Amazonia	Pouteria_coriacea
Amazonia	Pourouma_bicolor
Amazonia	Duguetia_echinophora
Amazonia	Pseudolmedia_macrophylla
Amazonia	Pterocarpus_santalinoides
Amazonia	Iryanthera_lancifolia
Amazonia	Licania_buxifolia
Amazonia	Inga_capitata
Amazonia	Zygia_latifolia
Amazonia	Eschweilera_wachenheimii
Amazonia	Pterocarpus_rohrii
Amazonia	Manicaria_saccifera
Amazonia	Xylopia_amazonica
Amazonia	Oxandra_asbeckii
Amazonia	Cheiloclinium_cognatum
Amazonia	Piparea_multiflora
Amazonia	Clarisia_racemosa
Amazonia	Qualea_paraensis
Amazonia	Catostemma_commune
Amazonia	Eschweilera_subglandulosa
Amazonia	Sagotia_racemosa
Amazonia	Mabea_piriri
Amazonia	Eschweilera_collina
Amazonia	Paypayrola_grandiflora
Amazonia	Mabea_speciosa
Amazonia	Simarouba_amara
Amazonia	Chaetocarpus_schomburgkianus
Amazonia	Tachigali_paniculata
Amazonia	Chlorocardium_rodiei
Amazonia	Pouteria_eugeniifolia
Amazonia	Miconia_pyrifolia
Amazonia	Pachira_brevipes
Amazonia	Cordia_bicolor
Amazonia	Onychopetalum_amazonicum
Amazonia	Brownea_grandiceps
Amazonia	Pouteria_torta
Amazonia	Sterculia_excelsa
Amazonia	Swartzia_racemosa
Amazonia	Eperua_leucantha
Amazonia	Sarcaulus_brasiliensis
Amazonia	Pouteria_jariensis
Amazonia	Tachigali_chrysophylla
Amazonia	Chrysophyllum_prieurii
Amazonia	Scleronema_micranthum
Amazonia	Otoba_glycycarpa
Amazonia	Cordia_exaltata
Amazonia	Ocotea_guianensis
Amazonia	Maquira_sclerophylla
Amazonia	Drypetes_amazonica
Amazonia	Pouteria_procera
Amazonia	Naucleopsis_caloneura
Amazonia	Cenostigma_tocantinum
Amazonia	Duroia_macrophylla
Amazonia	Maquira_guianensis
Amazonia	Eschweilera_parvifolia
Amazonia	Drypetes_variabilis
Amazonia	Dicymbe_uaiparuensis
Amazonia	Lecythis_holcogyne
Amazonia	Mora_gonggrijpii
Amazonia	Miconia_punctata
Amazonia	Casearia_corymbulosa
Amazonia	Coccoloba_densifrons
Amazonia	Protium_opacum
Amazonia	Sloanea_guianensis
Amazonia	Licania_densiflora
Amazonia	Acioa_longipendula
Amazonia	Manilkara_elata
Amazonia	Trichilia_quadrijuga
Amazonia	Cordia_tetrandra
Amazonia	Virola_sebifera
Amazonia	Pouteria_petiolata
Amazonia	Cupania_scrobiculata
Amazonia	Sandwithia_guyanensis
Amazonia	Unonopsis_duckei
Amazonia	Macrolobium_bifolium
Amazonia	Myrciaria_floribunda
Amazonia	Caraipa_utilis
Amazonia	Caryocar_glabrum
Amazonia	Zygia_cauliflora
Amazonia	Himatanthus_articulatus
Amazonia	Cecropia_latiloba
Amazonia	Matisia_ochrocalyx
Amazonia	Unonopsis_guatterioides
Amazonia	Vatairea_guianensis
Amazonia	Abarema_jupunba
Amazonia	Bellucia_grossularioides
Amazonia	Aldina_heterophylla
Amazonia	Bocoa_prouacensis
Amazonia	Calophyllum_brasiliense
Amazonia	Pourouma_cecropiifolia
Amazonia	Maquira_calophylla
Amazonia	Eschweilera_albiflora
Amazonia	Licania_impressa
Amazonia	Luehea_cymulosa
Amazonia	Bribria_apiculata
Amazonia	Pouteria_oppositifolia
Amazonia	Tachigali_glauca
Amazonia	Inga_edulis
Amazonia	Parkia_multijuga
Amazonia	Pouteria_cuspidata
Amazonia	Erisma_uncinatum
Amazonia	Unonopsis_rufescens
Amazonia	Garcinia_macrophylla
Amazonia	Pseudobombax_munguba
Amazonia	Macrolobium_acaciifolium
Amazonia	Toulicia_guianensis
Amazonia	Hura_crepitans
Amazonia	Lecythis_confertiflora
Amazonia	Dipteryx_odorata
Amazonia	Eperua_rubiginosa
Amazonia	Mabea_angularis
Amazonia	Alexa_grandiflora
Amazonia	Mezilaurus_itauba
Amazonia	Patinoa_paraensis
Amazonia	Protium_pallidum
Amazonia	Inga_marginata
Amazonia	Mollia_lepidota
Amazonia	Siparuna_cuspidata
Amazonia	Geissospermum_laeve
Amazonia	Mabea_nitida
Amazonia	Tabebuia_insignis
Amazonia	Hymenaea_courbaril
Amazonia	Hymenopus_macrophyllus
Amazonia	Sloanea_eichleri
Amazonia	Ambelania_acida
Amazonia	Pouteria_venosa
Amazonia	Tapura_guianensis
Amazonia	Licaria_cannella
Amazonia	Tapura_amazonica
Amazonia	Pouteria_decorticans
Amazonia	Ecclinusa_ramiflora
Amazonia	Vantanea_parviflora
Amazonia	Pradosia_schomburgkiana
Amazonia	Maquira_coriacea
Amazonia	Calycophyllum_spruceanum
Amazonia	Machaerium_hirtum
Amazonia	Hirtella_racemosa
Amazonia	Trichilia_pleeana
Amazonia	Haploclathra_cordata
Amazonia	Sapium_marmieri
Amazonia	Pterocarpus_amazonum
Amazonia	Gustavia_longifolia
Amazonia	Matisia_cordata
Amazonia	Unonopsis_floribunda
Amazonia	Cassipourea_guianensis
Amazonia	Pouteria_bangii
Amazonia	Enterolobium_schomburgkii
Amazonia	Neea_oppositifolia
Amazonia	Peltogyne_paniculata
Amazonia	Chrysophyllum_argenteum
Amazonia	Eugenia_patrisii
Amazonia	Homalolepis_cedron
Amazonia	Pouteria_engleri
Amazonia	Pseudolmedia_rigida
Amazonia	Sapium_glandulosum
Amazonia	Didymopanax_morototoni
Amazonia	Swartzia_leiocalycina
Amazonia	Protium_altsonii
Amazonia	Aparisthmium_cordatum
Amazonia	Licaria_guianensis
Amazonia	Cynometra_marginata
Amazonia	Trattinnickia_rhoifolia
Amazonia	Cecropia_distachya
Amazonia	Diospyros_guianensis
Amazonia	Swartzia_cardiosperma
Amazonia	Tachigali_guianensis
Amazonia	Moquilea_egleri
Amazonia	Aniba_canelilla
Amazonia	Sorocea_steinbachii
Amazonia	Astrocaryum_aculeatum
Amazonia	Mauritiella_armata
Amazonia	Eugenia_cupulata
Amazonia	Chrysophyllum_cuneifolium
Amazonia	Trattinnickia_burserifolia
Amazonia	Poulsenia_armata
Amazonia	Duguetia_spixiana
Amazonia	Hymenopus_oblongifolius
Amazonia	Micrandra_spruceana
Amazonia	Triplaris_weigeltiana
Amazonia	Protium_nodulosum
Amazonia	Ptychopetalum_uncinatum
Amazonia	Thyrsodium_spruceanum
Amazonia	Discocarpus_essequeboensis
Amazonia	Guarea_silvatica
Amazonia	Casearia_arborea
Amazonia	Terminalia_amazonia
Amazonia	Protium_rhoifolium
Amazonia	Hirtella_bicornis
Amazonia	Licania_kunthiana
Amazonia	Simaba_polyphylla
Amazonia	Sorocea_briquetii
Amazonia	Diplotropis_purpurea
Amazonia	Eschweilera_tessmannii
Amazonia	Handroanthus_serratifolius
Amazonia	Maburea_trinervis
Amazonia	Hebepetalum_humiriifolium
Amazonia	Rinorea_viridifolia
Amazonia	Lecythis_lurida
Amazonia	Ampelocera_edentula
Amazonia	Ocotea_cujumary
Amazonia	Pseudopiptadenia_psilostachya
Amazonia	Leonia_crassa
Amazonia	Protium_aracouchini
Amazonia	Leptolobium_nitens
Amazonia	Dicymbe_altsonii
Amazonia	Grias_neuberthii
Amazonia	Lunania_parviflora
Amazonia	Guapira_venosa
Amazonia	Pausandra_trianae
Amazonia	Rhodostemonodaphne_grandis
Amazonia	Rinoreocarpus_ulei
Amazonia	Brosimum_utile
Amazonia	Hieronyma_alchorneoides
Amazonia	Taralea_oppositifolia
Amazonia	Trichilia_septentrionalis
Amazonia	Tabebuia_aurea
Amazonia	Eperua_purpurea
Amazonia	Micropholis_gardneriana
Amazonia	Cecropia_obtusa
Amazonia	Helicostylis_pedunculata
Amazonia	Ocotea_leucoxylon
Amazonia	Virola_multinervia
Amazonia	Talisia_squarrosa
Amazonia	Inga_nobilis
Amazonia	Byrsonima_densa
Amazonia	Micrandropsis_scleroxylon
Amazonia	Clarisia_biflora
Amazonia	Lecythis_poiteaui
Amazonia	Ocotea_canaliculata
Amazonia	Couratari_guianensis
Amazonia	Vochysia_vismiifolia
Amazonia	Oenocarpus_mapora
Amazonia	Myrcia_hylobates
Amazonia	Casearia_sylvestris
Amazonia	Ficus_maxima
Amazonia	Glycydendron_amazonicum
Amazonia	Hydrochorea_corymbosa
Amazonia	Tapirira_obtusa
Amazonia	Trattinnickia_glaziovii
Amazonia	Licaria_brasiliensis
Amazonia	Inga_auristellae
Amazonia	Pouteria_egregia
Amazonia	Inga_umbellifera
Amazonia	Cecropia_ficifolia
Amazonia	Guazuma_ulmifolia
Amazonia	Crudia_bracteata
Amazonia	Ocotea_aurantiodora
Amazonia	Matayba_arborescens
Amazonia	Heterostemon_mimosoides
Amazonia	Pourouma_tomentosa
Amazonia	Guarea_carinata
Amazonia	Mouriri_acutiflora
Amazonia	Protium_subserratum
Amazonia	Caraipa_densifolia
Amazonia	Pouteria_retinervis
Amazonia	Protium_unifoliolatum
Amazonia	Astrocaryum_jauari
Amazonia	Inga_punctata
Amazonia	Swartzia_reticulata
Amazonia	Iryanthera_hostmannii
Amazonia	Ocotea_glomerata
Amazonia	Eschweilera_rufifolia
Amazonia	Acosmium_cardenasii
Amazonia	Roucheria_columbiana
Amazonia	Amanoa_guianensis
Amazonia	Pouteria_hispida
Amazonia	Inga_heterophylla
Amazonia	Ruizterania_albiflora
Amazonia	Perebea_guianensis
Amazonia	Carapa_surinamensis
Amazonia	Hevea_spruceana
Amazonia	Protium_pilosissimum
Amazonia	Inga_pezizifera
Amazonia	Parkia_nitida
Amazonia	Guarea_gomma
Amazonia	Micrandra_glabra
Amazonia	Tachigali_vaupesiana
Amazonia	Bertholletia_excelsa
Amazonia	Ouratea_discophora
Amazonia	Perebea_xanthochyma
Amazonia	Chrysophyllum_lucentifolium
Amazonia	Paramachaerium_ormosioides
Amazonia	Astronium_lecointei
Amazonia	Ocotea_aciphylla
Amazonia	Sextonia_rubra
Amazonia	Sloanea_floribunda
Amazonia	Fusaea_longifolia
Amazonia	Neea_floribunda
Amazonia	Pouteria_bilocularis
Amazonia	Astrocaryum_chambira
Amazonia	Mollia_gracilis
Amazonia	Micropholis_williamii
Amazonia	Matisia_bracteolosa
Amazonia	Chaetocarpus_echinocarpus
Amazonia	Oxandra_mediocris
Amazonia	Eugenia_ramiflora
Amazonia	Iryanthera_ulei
Amazonia	Lecythis_pisonis
Amazonia	Protium_robustum
Amazonia	Theobroma_sylvestre
Amazonia	Miconia_chrysophylla
Amazonia	Swartzia_panacoco
Amazonia	Amanoa_oblongifolia
Amazonia	Alexa_confusa
Amazonia	Matayba_oligandra
Amazonia	Micrandra_sprucei
Amazonia	Cedrelinga_cateniformis
Amazonia	Geissospermum_argenteum
Amazonia	Astronium_graveolens
Amazonia	Duroia_velutina
Amazonia	Naucleopsis_krukovii
Amazonia	Talisia_subalbens
Amazonia	Lacmellea_aculeata
Amazonia	Mouriri_grandiflora
Amazonia	Sloanea_pubescens
Amazonia	Ptychopetalum_olacoides
Amazonia	Macrolobium_limbatum
Amazonia	Terminalia_dichotoma
Amazonia	Pourouma_villosa
Amazonia	Anadenanthera_colubrina
Amazonia	Capirona_macrophylla
Amazonia	Matayba_guianensis
Amazonia	Tachigali_melinonii
Amazonia	Ormosia_coutinhoi
Amazonia	Pera_bicolor
Amazonia	Hymenaea_oblongifolia
Amazonia	Eriotheca_globosa
Amazonia	Mouriri_duckeana
Amazonia	Tachigali_poeppigiana
Amazonia	Myrcia_fallax
Amazonia	Aspidosperma_spruceanum
Amazonia	Diospyros_vestita
Amazonia	Lindackeria_paludosa
Amazonia	Alchornea_triplinervia
Amazonia	Brosimum_parinarioides
Amazonia	Licania_laxiflora
Amazonia	Wettinia_maynensis
Amazonia	Clathrotropis_brachypetala
Amazonia	Clathrotropis_glaucophylla
Amazonia	Lacistema_aggregatum
Amazonia	Tachigali_alba
Amazonia	Tachigali_paraensis
Amazonia	Xylopia_benthamii
Amazonia	Bocoa_viridiflora
Amazonia	Pouteria_multiflora
Amazonia	Croton_megalodendron
Amazonia	Inga_splendens
Amazonia	Ruizodendron_ovale
Amazonia	Hirtella_triandra
Amazonia	Swartzia_corrugata
Amazonia	Chaunochiton_kappleri
Amazonia	Peltogyne_gracilipes
Amazonia	Eschweilera_andina
Amazonia	Phyllanthus_elsiae
Amazonia	Pouteria_rostrata
Amazonia	Aniba_guianensis
Amazonia	Inga_paraensis
Amazonia	Cecropia_membranacea
Amazonia	Quararibea_ochrocalyx
Amazonia	Swartzia_arborescens
Amazonia	Alchornea_discolor
Amazonia	Brosimum_alicastrum
Amazonia	Protium_divaricatum
Amazonia	Astrocaryum_chonta
Amazonia	Casearia_gossypiosperma
Amazonia	Urera_caracasana
Amazonia	Vismia_guianensis
Amazonia	Trichilia_schomburgkii
Amazonia	Cordia_nodosa
Amazonia	Ormosia_paraensis
Amazonia	Protium_guianense
Amazonia	Ocotea_percurrens
Amazonia	Deguelia_rariflora
Amazonia	Chrysophyllum_venezuelanense
Amazonia	Guatteria_schomburgkiana
Amazonia	Tovomita_schomburgkii
Amazonia	Pachira_insignis
Amazonia	Triplaris_americana
Amazonia	Allantoma_decandra
Amazonia	Cecropia_palmata
Amazonia	Guarea_pterorhachis
Amazonia	Nectandra_amazonum
Amazonia	Swartzia_laevicarpa
Amazonia	Protium_crenatum
Amazonia	Zygia_juruana
Amazonia	Trichilia_cipo
Amazonia	Vochysia_guianensis
Amazonia	Dacryodes_peruviana
Amazonia	Ocotea_cinerea
Amazonia	Terminalia_oblonga
Amazonia	Protium_krukovii
Amazonia	Vouacapoua_macropetala
Amazonia	Lacunaria_jenmanii
Amazonia	Nealchornea_yapurensis
Amazonia	Parinari_excelsa
Amazonia	Couratari_stellata
Amazonia	Micropholis_melinoniana
Amazonia	Pouteria_gomphiifolia
Amazonia	Duguetia_pycnastera
Amazonia	Micropholis_resinifera
Amazonia	Vantanea_guianensis
Amazonia	Eschweilera_tenuifolia
Africa	Gilbertiodendron.dewevrei
Africa	Greenwayodendron.suaveolens
Africa	Anonidium.mannii
Africa	Petersianthus.macrocarpus
Africa	Santiria.trimera
Africa	Strombosia.pustulata
Africa	Tabernaemontana.crassa
Africa	Staudtia.kamerunensis
Africa	Strombosiopsis.tetrandra
Africa	Dichostemma.glaucescens
Africa	Strombosia.grandifolia
Africa	Plagiostyles.africana
Africa	Cola.griseiflora
Africa	Pancovia.harmsiana
Africa	Cynometra.alexandri
Africa	Julbernardia.seretii
Africa	Carapa.procera
Africa	Diospyros.bipindensis
Africa	Celtis.mildbraedii
Africa	Aidia.micrantha
Africa	Desbordesia.glaucescens
Africa	Funtumia.africana
Africa	Pycnanthus.angolensis
Africa	Trilepisium.madagascariense
Africa	Diospyros.iturensis
Africa	Trichilia.rubescens
Africa	Uapaca.guineensis
Africa	Scorodophloeus.zenkeri
Africa	Rinorea.oblongifolia
Africa	Aucoumea.klaineana
Africa	Dialium.pachyphyllum
Africa	Heisteria.parvifolia
Africa	Trichilia.prieuriana
Africa	Coelocaryon.preussii
Africa	Panda.oleosa
Africa	Cola.lateritia
Africa	Pentaclethra.macrophylla
Africa	Anthonotha.macrophylla
Africa	Klainedoxa.gabonensis
Africa	Strombosia.scheffleri
Africa	Celtis.tessmannii
Africa	Hylodendron.gabunense
Africa	Diogoa.zenkeri
Africa	Desplatsia.dewevrei
Africa	Musanga.cecropioides
Africa	Coula.edulis
Africa	Centroplacus.glaucinus
Africa	Parinari.excelsa
Africa	Pausinystalia.macroceras
Africa	Oubanguia.alata
Africa	Xylopia.quintasii
Africa	Dialium.corbisieri
Africa	Trichoscypha.acuminata
Africa	Pancovia.laurentii
Africa	Treculia.obovoidea
Africa	Garcinia.punctata
Africa	Meiocarpidium.lepidotum
Africa	Zanthoxylum.gilletii
Africa	Klaineanthus.gaboniae
Africa	Pterocarpus.soyauxii
Africa	Theobroma.cacao
Africa	Phyllocosmus.africanus
Africa	Scottellia.klaineana
Africa	Cleistanthus.caudatus
Africa	Augouardia.letestui
Africa	Dasylepis.seretii
Africa	Piptadeniastrum.africanum
Africa	Tetraberlinia.bifoliolata
Africa	Myrianthus.arboreus
Africa	Angylocalyx.pynaertii
Africa	Dacryodes.klaineana
Africa	Barteria.fistulosa
Africa	Corynanthe.pachyceras
Africa	Chrysophyllum.boukoko..nse
Africa	Leplaea.thompsonii
Africa	Cola.acuminata
Africa	Calpocalyx.dinklagei
Africa	Trichilia.welwitschii
Africa	Blighia.welwitschii
Africa	Duboscia.macrocarpa
Africa	Scyphocephalium.mannii
Africa	Alstonia.boonei
Africa	Diospyros.dendo
Africa	Celtis.zenkeri
Africa	Dacryodes.buettneri
Africa	Chrysophyllum.lacourtianum
Africa	Xylopia.aethiopica
Africa	Rawsonia.lucida
Africa	Pentaclethra.eetveldeana
Africa	Treculia.africana
Africa	Funtumia.elastica
Africa	Celtis.adolfi.friderici
Africa	Grossera.multinervis
Africa	Nesogordonia.kabingaensis
Africa	Irvingia.gabonensis
Africa	Gilbertiodendron.diphyllum
Africa	Diospyros.sanza.minika
Africa	Protomegabaria.stapfiana
Africa	Picralima.nitida
Africa	Uapaca.mole
Africa	Strombosia.nigropunctata
Africa	Annickia.chlorantha
Africa	Ctenolophon.englerianus
Africa	Antidesma.laciniatum
Africa	Cola.lizae
Africa	Sterculia.tragacantha
Africa	Diospyros.boala
Africa	Irvingia.excelsa
Africa	Dialium.angolense
Africa	Sorindeia.grandifolia
Africa	Annea.afzelii
Africa	Quassia.silvestris
Africa	Garcinia.mannii
Africa	Terminalia.superba
Africa	Macaranga.barteri
Africa	Sorindeia.africana
Africa	Cleistanthus.polystachyus
Africa	Synsepalum.dulcificum
Africa	Grewia.coriacea
Africa	Leplaea.cedrata
Africa	Sterculia.rhinopetala
Africa	Chrysophyllum.africanum
Africa	Garcinia.kingaensis
Africa	Garcinia.smeathmannii
Africa	Macaranga.spinosa
Africa	Maranthes.glabra
Africa	Millettia.sanagana
Africa	Prioria.oxyphylla
Africa	Erythrophleum.suaveolens
Africa	Baphia.laurifolia
Africa	Cola.gigantea
Africa	Pseudospondias.microcarpa
Africa	Xylopia.hypolampra
Africa	Symphonia.globulifera
Africa	Dialium.bipindense
Africa	Dacryodes.edulis
Africa	Diospyros.gabunensis
Africa	Strombosia.zenkeri
Africa	Annickia.affinis
Africa	Lophira.alata
Africa	Lecaniodiscus.cupanioides
Africa	Sorindeia.madagascariensis
Africa	Diospyros.crassiflora
Africa	Ongokea.gore
Africa	Turraeanthus.africanus
Africa	Xylopia.staudtii
Africa	Maesobotrya.klaineana
Africa	Oncoba.glauca
Africa	Tridesmostemon.omphalocarpoides
Africa	Anthonotha.fragrans
Africa	Ricinodendron.heudelotii
Africa	Mammea.africana
Africa	Grossera.macrantha
Africa	Gilbertiodendron.preussii
Africa	Synsepalum.stipulatum
Africa	Tessmannia.africana
Africa	Heisteria.trillesiana
Africa	Diospyros.canaliculata
Africa	Lepidobotrys.staudtii
Africa	Triplochiton.scleroxylon
Africa	Xylopia.wilwerthii
Africa	Hexalobus.crispiflorus
Africa	Tabernaemontana.pachysiphon
Africa	Dialium.guineense
Africa	Discoglypremna.caloneura
Africa	Baphia.leptobotrys
Africa	Cola.bruneelii
Africa	Margaritaria.discoidea
Africa	Neochevalierodendron.stephanii
Africa	Cola.rostrata
Africa	Lasiodiscus.mildbraedii
Africa	Diospyros.zenkeri
Africa	Oncoba.welwitschii
Africa	Corynanthe.mayumbensis
Africa	Baphia.nitida
Africa	Cassipourea.gummiflua
Africa	Cola.ballayi
Africa	Afrostyrax.lepidophyllus
Africa	Cola.nitida
Africa	Cola.pallida
Africa	Homalium.letestui
Africa	Cavacoa.quintasii
Africa	Calpocalyx.brevibracteatus
Africa	Terminalia.ivorensis
Southeast Asia	Shorea.multiflora
Southeast Asia	Tristaniopsis.merguensis
Southeast Asia	Cotylelobium.melanoxylon
Southeast Asia	Dehaasia.caesia
Southeast Asia	Streblus.ilicifolius
Southeast Asia	Shorea.xanthophylla
Southeast Asia	Shorea.parvifolia
Southeast Asia	Elateriospermum.tapos
Southeast Asia	Ixonanthes.reticulata
Southeast Asia	Gluta.oba
Southeast Asia	Gluta.wallichii
Southeast Asia	Gluta.sabahana
Southeast Asia	Dipterocarpus.acutangulus
Southeast Asia	Shorea.beccariana
Southeast Asia	Dipterocarpus.kunstleri
Southeast Asia	Pimelodendron.griffithianum
Southeast Asia	Parishia.insignis
Southeast Asia	Shorea.macroptera
Southeast Asia	Chaetocarpus.castanocarpus
Southeast Asia	Cleistanthus.gracilis
Southeast Asia	Syzygium.lanceolatum
Southeast Asia	Shorea.maxwelliana
Southeast Asia	Palaquium.rostratum
Southeast Asia	Eusideroxylon.zwageri
Southeast Asia	Syzygium.tawahense
Southeast Asia	Hopea.beccariana
Southeast Asia	Combretocarpus.rotundatus
Southeast Asia	Scaphium.macropodum
Southeast Asia	Koompassia.malaccensis
Southeast Asia	Garcinia.miquelii
Southeast Asia	Madhuca.pallida
Southeast Asia	Parashorea.tomentella
Southeast Asia	Gironniera.subaequalis
Southeast Asia	Vatica.micrantha
Southeast Asia	Dacryodes.rostrata
Southeast Asia	Hydnocarpus.woodii
Southeast Asia	Barringtonia.macrostachya
Southeast Asia	Diospyros.sylvatica
Southeast Asia	Lithocarpus.fenestratus
Southeast Asia	Pometia.pinnata
Southeast Asia	Calophyllum.tetrapterum
Southeast Asia	Xanthophyllum.flavescens
Southeast Asia	Pentace.borneensis
Southeast Asia	Tapoides.villamilii
Southeast Asia	Hancea.hookeriana
Southeast Asia	Canarium.asperum
Southeast Asia	Neoscortechinia.kingii
Southeast Asia	Pentacme.siamensis
Southeast Asia	Pternandra.caerulescens
Southeast Asia	Diospyros.decandra
Southeast Asia	Mangifera.parvifolia
Southeast Asia	Lophopetalum.beccarianum
Southeast Asia	Teijsmanniodendron.glabrum
Southeast Asia	Litsea.firma
Southeast Asia	Alangium.javanicum
Southeast Asia	Baccaurea.sumatrana
Southeast Asia	Lithocarpus.dealbatus
Southeast Asia	Syzygium.napiforme
Southeast Asia	Madhuca.kingiana
Southeast Asia	Barringtonia.lanceolata
Southeast Asia	Hancea.penangensis
Southeast Asia	Shorea.ovalis
Southeast Asia	Shorea.johorensis
Southeast Asia	Sarcotheca.diversifolia
Southeast Asia	Palaquium.gutta
Southeast Asia	Dryobalanops.lanceolata
Southeast Asia	Lithocarpus.cantleyanus
Southeast Asia	Adinandra.dumosa
Southeast Asia	Myristica.malaccensis
Southeast Asia	Xerospermum.noronhianum
Southeast Asia	Dacryodes.laxa
Southeast Asia	Gironniera.nervosa
Southeast Asia	Macaranga.gigantea
Southeast Asia	Paranephelium.xestophyllum
Southeast Asia	Lithocarpus.ducampii
Southeast Asia	Licania.splendens
Southeast Asia	Garcinia.fagraeoides
Southeast Asia	Cleistanthus.oblongifolius
Southeast Asia	Shorea.pauciflora
Southeast Asia	Dipterocarpus.stellatus
Southeast Asia	Hopea.dryobalanoides
Southeast Asia	Elaeocarpus.macrophyllus
Southeast Asia	Syzygium.caudatilimbum
Southeast Asia	Dillenia.excelsa
Southeast Asia	Shorea.leprosula
Southeast Asia	Mussaendopsis.beccariana
Southeast Asia	Artocarpus.anisophyllus
Southeast Asia	Balakata.baccata
Southeast Asia	Chionanthus.polygamus
Southeast Asia	Dipterocarpus.grandiflorus
Southeast Asia	Syzygium.costulatum
Southeast Asia	Teijsmanniodendron.holophyllum
Southeast Asia	Hopea.chinensis
Southeast Asia	Moultonianthus.leembruggianus
Southeast Asia	Parashorea.malaanonan
Southeast Asia	Santiria.laevigata
Southeast Asia	Strombosia.ceylanica
Southeast Asia	Dacryodes.costata
Southeast Asia	Macaranga.hypoleuca
Southeast Asia	Maclurodendron.porteri
Southeast Asia	Rhodamnia.cinerea
Southeast Asia	Oncosperma.horridum
Southeast Asia	Chisocheton.beccarianus
Southeast Asia	Canarium.littorale
Southeast Asia	Gymnacranthera.contracta
Southeast Asia	Acronychia.pedunculata
Southeast Asia	Symplocos.crassipes
Southeast Asia	Aglaia.silvestris
Southeast Asia	Knema.cinerea
Southeast Asia	Nephelium.ramboutan.ake
Southeast Asia	Ochanostachys.amentacea
Southeast Asia	Chisocheton.sarawakanus
Southeast Asia	Cleistanthus.ellipticus
Southeast Asia	Syzygium.claviflorum
Southeast Asia	Alphonsea.javanica
Southeast Asia	Archidendron.bubalinum
Southeast Asia	Shorea.smithiana
Southeast Asia	Knema.laurina
Southeast Asia	Mallotus.wrayi
Southeast Asia	Tetramerista.glabra
Southeast Asia	Dryobalanops.beccarii
Southeast Asia	Madhuca.sepilokensis
Southeast Asia	Microcos.crassifolia
Southeast Asia	Diospyros.curranii
Southeast Asia	Palaquium.luzoniense
Southeast Asia	Lithocarpus.meijeri
Southeast Asia	Cleistanthus.rufescens
Southeast Asia	Dacryodes.incurvata
Southeast Asia	Shorea.rubra
Southeast Asia	Aporosa.falcifera
Southeast Asia	Vatica.oblongifolia
Southeast Asia	Artocarpus.rigidus
Southeast Asia	Gymnacranthera.forbesii
Southeast Asia	Dillenia.indica
Southeast Asia	Hydnocarpus.borneensis
Southeast Asia	Xylopia.malayana
Southeast Asia	Aporosa.villosa
Southeast Asia	Knema.latifolia
Southeast Asia	Syzygium.clavatum
Southeast Asia	Bhesa.paniculata
Southeast Asia	Maasia.sumatrana
Southeast Asia	Shorea.venulosa
Southeast Asia	Syzygium.chanlos
Southeast Asia	Gymnacranthera.farquhariana
Southeast Asia	Blumeodendron.tokbrai
Southeast Asia	Ptychopyxis.arborea
Southeast Asia	Garcinia.gaudichaudii
Southeast Asia	Payena.acuminata
Southeast Asia	Castanopsis.motleyana
Southeast Asia	Ptychopyxis.costata
Southeast Asia	Quercus.kerrii
Southeast Asia	Shorea.exelliptica
Southeast Asia	Calophyllum.pulcherrimum
Southeast Asia	Shorea.fallax
Southeast Asia	Canarium.denticulatum
Southeast Asia	Elaeocarpus.pedunculatus
Southeast Asia	Mesua.macrantha
Southeast Asia	Mastixia.trichotoma
Southeast Asia	Swintonia.foxworthyi
Southeast Asia	Xantolis.malaccensis
Southeast Asia	Streblus.macrophyllus
Southeast Asia	Baccaurea.tetrandra
Southeast Asia	Croton.argyratus
Southeast Asia	Dacryodes.rugosa
Southeast Asia	Dehaasia.firma
Southeast Asia	Endospermum.diadenum
Southeast Asia	Myristica.iners
Southeast Asia	Dialium.indum
Southeast Asia	Diospyros.buxifolia
Southeast Asia	Palaquium.cochleariifolium
Southeast Asia	Hydnocarpus.polypetalus
Southeast Asia	Metadina.trichotoma
Southeast Asia	Barringtonia.sarcostachys
Southeast Asia	Calophyllum.lowei
Southeast Asia	Diospyros.pilosanthera
Southeast Asia	Dipterocarpus.caudiferus
Southeast Asia	Shorea.stellata
Southeast Asia	Dipterocarpus.lowii
Southeast Asia	Knema.oblongata
Southeast Asia	Mallotus.blumeanus
Southeast Asia	Colubrina.beccariana
Southeast Asia	Shorea.crassa
Southeast Asia	Artocarpus.integer
Southeast Asia	Burretiodendron.hsienmu
Southeast Asia	Macaranga.lowii
Southeast Asia	Schima.wallichii
Southeast Asia	Syzygium.chloranthum
Southeast Asia	Baccaurea.polyneura
Southeast Asia	Ctenolophon.parvifolius
Southeast Asia	Garcinia.parvifolia
Southeast Asia	Shorea.pinanga
Southeast Asia	Calophyllum.nodosum
Southeast Asia	Mangifera.swintonioides
Southeast Asia	Cleistanthus.baramicus
Southeast Asia	Syzygium.jambos
Southeast Asia	Diospyros.foxworthyi
Southeast Asia	Litsea.rotundifolia
Southeast Asia	Shorea.faguetiana
Southeast Asia	Shorea.hopeifolia
Southeast Asia	Agathis.borneensis
Southeast Asia	Artocarpus.elasticus
Southeast Asia	Dyera.costulata
Southeast Asia	Palaquium.leiocarpum
Southeast Asia	Parashorea.chinensis
Southeast Asia	Xanthophyllum.hainanense
Southeast Asia	Baccaurea.parviflora
Southeast Asia	Hydnocarpus.kuenstleri
Southeast Asia	Hydnocarpus.kunstleri
Southeast Asia	Irvingia.malayana
Southeast Asia	Magnolia.hypolampra
Southeast Asia	Aglaia.odoratissima
Southeast Asia	Lithocarpus.ewyckii
Southeast Asia	Lithocarpus.gracilis
Southeast Asia	Santiria.griffithii
Southeast Asia	Sarcotheca.glauca
Southeast Asia	Ternstroemia.aneura
Southeast Asia	Saraca.declinata
Southeast Asia	Vatica.rassak
Southeast Asia	Hancea.eucausta
Southeast Asia	Palaquium.obovatum
Southeast Asia	Gonocaryum.minus
Southeast Asia	Heritiera.sumatrana
Southeast Asia	Myristica.beccarii
Southeast Asia	Shorea.agami
Southeast Asia	Syzygium.acuminatissimum
Southeast Asia	Syzygium.buxifolium
Southeast Asia	Palaquium.pseudorostratum
Southeast Asia	Stemonurus.scorpioides
Southeast Asia	Vitex.gamosepala
Southeast Asia	Syzygium.lineatum
Southeast Asia	Aglaia.elliptica
Southeast Asia	Aidia.densiflora
Southeast Asia	Knema.furfuracea
Southeast Asia	Lithocarpus.conocarpus
Southeast Asia	Prunus.arborea
Southeast Asia	Atuna.racemosa
Southeast Asia	Calophyllum.biflorum
Southeast Asia	Hopea.mengarawan
Southeast Asia	Shorea.argentifolia
Southeast Asia	Shorea.falciferoides
Southeast Asia	Syzygium.kunstleri
Southeast Asia	Baccaurea.minor
Southeast Asia	Canarium.odontophyllum
Southeast Asia	Diospyros.macrophylla
Southeast Asia	Hancea.subpeltata
Southeast Asia	Triadica.cochinchinensis
Southeast Asia	Durio.acutifolius
Southeast Asia	Elaeocarpus.stipularis
Southeast Asia	Garcinia.dioica
Southeast Asia	Hopea.ferruginea
Southeast Asia	Macaranga.triloba
Southeast Asia	Shorea.bracteolata
Southeast Asia	Ziziphus.rugosa
Southeast Asia	Heritiera.javanica
Southeast Asia	Castanopsis.carlesii
Southeast Asia	Myristica.yunnanensis
Southeast Asia	Swintonia.glauca
Southeast Asia	Syzygium.havilandii
Southeast Asia	Trichospermum.eriopodum
Southeast Asia	Aglaia.tomentosa
Southeast Asia	Blumeodendron.kurzii
Southeast Asia	Shorea.brunnescens
Southeast Asia	Allantospermum.borneense
Southeast Asia	Castanopsis.chinensis
Southeast Asia	Polyalthia.sumatrana
Southeast Asia	Sarcosperma.laurinum
Southeast Asia	Machilus.gamblei
Southeast Asia	Pentace.laxiflora
Southeast Asia	Santiria.apiculata
Southeast Asia	Xylopia.ferruginea
Southeast Asia	Artocarpus.lanceifolius
Southeast Asia	Dendrocnide.stimulans
Southeast Asia	Diospyros.borneensis
Southeast Asia	Shorea.patoiensis
Southeast Asia	Shorea.quadrinervis
Southeast Asia	Syzygium.grande
Southeast Asia	Artocarpus.lacucha
Southeast Asia	Canthium.glabrum
Southeast Asia	Horsfieldia.polyspherula
Southeast Asia	Lithocarpus.elegans
Southeast Asia	Myristica.maxima
Southeast Asia	Shorea.mecistopteryx
Southeast Asia	Drypetes.microphylla
Southeast Asia	Psydrax.dicoccos
Southeast Asia	Teijsmanniodendron.simplicifolium
Southeast Asia	Vatica.mangachapoi
Southeast Asia	Bridelia.glauca
Southeast Asia	Canarium.pilosum
Southeast Asia	Garcinia.oblongifolia
Southeast Asia	Morus.nigra
Southeast Asia	Phyllanthus.emblica
Southeast Asia	Shorea.materialis
Southeast Asia	Cephalomappa.beccariana
Southeast Asia	Ficus.benjamina
Southeast Asia	Melicope.glabra
Southeast Asia	Microcos.florida
Southeast Asia	Pouteria.sapota
Southeast Asia	Baccaurea.macrocarpa
Southeast Asia	Dracontomelon.dao
Southeast Asia	Gluta.velutina
Southeast Asia	Hopea.nutans
Southeast Asia	Ilex.kobuskiana
Southeast Asia	Litsea.tomentosa
Southeast Asia	Madhuca.malaccensis
Southeast Asia	Ryparosa.hirsuta
Southeast Asia	Shorea.angustifolia
Southeast Asia	Shorea.gibbosa
Southeast Asia	Stereospermum.neuranthum
Southeast Asia	Gymnacranthera.ocellata
Southeast Asia	Gynotroches.axillaris
Southeast Asia	Ilex.goshiensis
Southeast Asia	Neonauclea.calycina
Southeast Asia	Neoscortechinia.forbesii
Southeast Asia	Tristaniopsis.whiteana
Southeast Asia	Oreocnide.rubescens
Southeast Asia	Parishia.maingayi
Southeast Asia	Schefflera.heptaphylla
Southeast Asia	Vitex.parviflora
Southeast Asia	Gonystylus.forbesii
Southeast Asia	Litsea.grandis
Southeast Asia	Lophopetalum.rigidum
Southeast Asia	Meiogyne.virgata
Southeast Asia	Parartocarpus.venenosus
Southeast Asia	Santiria.oblongifolia
Southeast Asia	Teijsmanniodendron.pteropodum
Southeast Asia	Cleistanthus.bakonensis
Southeast Asia	Diospyros.sumatrana
Southeast Asia	Eberhardtia.tonkinensis
Southeast Asia	Tabernaemontana.bovina
Southeast Asia	Trema.orientale
Southeast Asia	Alseodaphne.insignis
Southeast Asia	Cinnamomum.porrectum
Southeast Asia	Dillenia.parviflora
Southeast Asia	Gymnostoma.rumphianum
Southeast Asia	Horsfieldia.crassifolia
Southeast Asia	Hydnocarpus.subfalcata
Southeast Asia	Memecylon.caeruleum
Southeast Asia	Mezzettia.parviflora
Southeast Asia	Polyalthia.cauliflora
Southeast Asia	Polyscias.nodosa
Southeast Asia	Quercus.blakei
Southeast Asia	Quercus.myrsinifolia
Southeast Asia	Vatica.umbonata
Southeast Asia	Dialium.platysepalum
Southeast Asia	Diospyros.frutescens
Southeast Asia	Fordia.splendidissima
Southeast Asia	Mesua.calophylloides
Southeast Asia	Palaquium.calophyllum
Southeast Asia	Santiria.tomentosa
Southeast Asia	Syzygium.nemestrinum
Southeast Asia	Artocarpus.kemando
Southeast Asia	Baccaurea.bracteata
Southeast Asia	Bouea.oppositifolia
Southeast Asia	Carallia.brachiata
Southeast Asia	Colona.floribunda
Southeast Asia	Dacryodes.macrocarpa
Southeast Asia	Dehaasia.cairocan
Southeast Asia	Diospyros.martabanica
Southeast Asia	Litsea.baviensis
Southeast Asia	Mesua.ferrea
Southeast Asia	Ryparosa.hullettii
Southeast Asia	Sandoricum.koetjape
Southeast Asia	Sindora.irpicina
Southeast Asia	Sindora.leiocarpa
Southeast Asia	Syzygium.griffithii
Southeast Asia	Trigonopleura.malayana
Southeast Asia	Artocarpus.nitidus
Southeast Asia	Diospyros.pseudomalabarica
Southeast Asia	Ficus.fistulosa
Southeast Asia	Knema.conferta
Southeast Asia	Lithocarpus.nieuwenhuisii
Southeast Asia	Litsea.fenestrata
